# Supplementary material for: Nickel-catalyzed regio- and enantio-selective Markovnikov hydromonofluoroalkylation of 1,3-dienes
Source: Chem Sci. 2022 Oct 11;13(42):12519–26. doi: 10.1039/d2sc03958c (PMC9629049; doi:10.1039/d2sc03958c)
Supplement: SC-013-D2SC03958C-s002 [file SC-013-D2SC03958C-s002.cif]

# Electronic Supplementary Material (ESI) for Chemical Science.
# This journal is © The Royal Society of Chemistry 2022

####################################################################### 
# 
# This file contains crystal structure data downloaded from the 
# Cambridge Structural Database (CSD) hosted by the Cambridge 
# Crystallographic Data Centre (CCDC).
# 
# Full information about CCDC data access policies and citation 
# guidelines are available at http://www.ccdc.cam.ac.uk/access/V1 
# 
# Audit and citation data items may have been added by the CCDC. 
# Please retain this information to preserve the provenance of 
# this file and to allow appropriate attribution of the data. 
# 
#######################################################################

data_exp_2326
_database_code_depnum_ccdc_archive 'CCDC 2130032'
loop_
_audit_author_name
_audit_author_address
Lin-liao
;ecnu
China
;
_audit_update_record             
;
2021-12-20 deposited with the CCDC.	2022-09-13 downloaded from the CCDC.
;

_audit_creation_method           SHELXL-2017/1
_shelx_SHELXL_version_number     2017/1
_chemical_name_systematic        ?
_chemical_name_common            ?
_chemical_melting_point          ?
_chemical_formula_moiety         ?
_chemical_formula_sum            'C21 H23 F O4'
_chemical_formula_weight         358.39

loop_
_atom_type_symbol
_atom_type_description
_atom_type_scat_dispersion_real
_atom_type_scat_dispersion_imag
_atom_type_scat_source
C C 0.0181 0.0091 'International Tables Vol C Tables 4.2.6.8 and 6.1.1.4'
H H 0.0000 0.0000 'International Tables Vol C Tables 4.2.6.8 and 6.1.1.4'
F F 0.0727 0.0534 'International Tables Vol C Tables 4.2.6.8 and 6.1.1.4'
O O 0.0492 0.0322 'International Tables Vol C Tables 4.2.6.8 and 6.1.1.4'

_space_group_crystal_system      monoclinic
_space_group_IT_number           4
_space_group_name_H-M_alt        'P 21'
_space_group_name_Hall           'P 2yb'

_shelx_space_group_comment       
;
The symmetry employed for this shelxl refinement is uniquely defined
by the following loop, which should always be used as a source of
symmetry information in preference to the above space-group names.
They are only intended as comments.
;

loop_
_space_group_symop_operation_xyz
'x, y, z'
'-x, y+1/2, -z'

_cell_length_a                   8.0920(2)
_cell_length_b                   5.94840(10)
_cell_length_c                   19.5057(4)
_cell_angle_alpha                90
_cell_angle_beta                 98.051(2)
_cell_angle_gamma                90
_cell_volume                     929.64(3)
_cell_formula_units_Z            2
_cell_measurement_temperature    293(2)
_cell_measurement_reflns_used    ?
_cell_measurement_theta_min      ?
_cell_measurement_theta_max      ?

_exptl_crystal_description       ?
_exptl_crystal_colour            ?
_exptl_crystal_density_meas      ?
_exptl_crystal_density_method    ?
_exptl_crystal_density_diffrn    1.280
_exptl_crystal_F_000             380
_exptl_transmission_factor_min   ?
_exptl_transmission_factor_max   ?
_exptl_crystal_size_max          0.320
_exptl_crystal_size_mid          0.280
_exptl_crystal_size_min          0.160
_exptl_absorpt_coefficient_mu    0.778
_shelx_estimated_absorpt_T_min   0.789
_shelx_estimated_absorpt_T_max   0.886
_exptl_absorpt_correction_type   ?
_exptl_absorpt_correction_T_min  ?
_exptl_absorpt_correction_T_max  ?
_exptl_absorpt_process_details   ?
_exptl_absorpt_special_details   ?
_diffrn_ambient_temperature      293(2)
_diffrn_radiation_wavelength     1.54184
_diffrn_radiation_type           CuK\a
_diffrn_source                   ?
_diffrn_measurement_device_type  ?
_diffrn_measurement_method       ?
_diffrn_detector_area_resol_mean ?
_diffrn_reflns_number            18308
_diffrn_reflns_av_unetI/netI     0.0357
_diffrn_reflns_av_R_equivalents  0.0550
_diffrn_reflns_limit_h_min       -9
_diffrn_reflns_limit_h_max       9
_diffrn_reflns_limit_k_min       -7
_diffrn_reflns_limit_k_max       7
_diffrn_reflns_limit_l_min       -23
_diffrn_reflns_limit_l_max       23
_diffrn_reflns_theta_min         4.579
_diffrn_reflns_theta_max         67.052
_diffrn_reflns_theta_full        67.052
_diffrn_measured_fraction_theta_max 0.997
_diffrn_measured_fraction_theta_full 0.997
_diffrn_reflns_Laue_measured_fraction_max 0.997
_diffrn_reflns_Laue_measured_fraction_full 0.997
_diffrn_reflns_point_group_measured_fraction_max 0.994
_diffrn_reflns_point_group_measured_fraction_full 0.994
_reflns_number_total             3278
_reflns_number_gt                3105
_reflns_threshold_expression     'I > 2\s(I)'
_reflns_Friedel_coverage         0.803
_reflns_Friedel_fraction_max     0.991
_reflns_Friedel_fraction_full    0.991

_reflns_special_details          
;
 Reflections were merged by SHELXL according to the crystal
 class for the calculation of statistics and refinement.
 
 _reflns_Friedel_fraction is defined as the number of unique
 Friedel pairs measured divided by the number that would be
 possible theoretically, ignoring centric projections and
 systematic absences.
;

_computing_data_collection       ?
_computing_cell_refinement       ?
_computing_data_reduction        ?
_computing_structure_solution    'SHELXT 2014/5 (Sheldrick, 2014)'
_computing_structure_refinement  'SHELXL-2017/1 (Sheldrick, 2017)'
_computing_molecular_graphics    ?
_computing_publication_material  ?
_refine_special_details          ?
_refine_ls_structure_factor_coef Fsqd
_refine_ls_matrix_type           full
_refine_ls_weighting_scheme      calc
_refine_ls_weighting_details     
'w=1/[\s^2^(Fo^2^)+(0.0388P)^2^+0.0412P] where P=(Fo^2^+2Fc^2^)/3'
_atom_sites_solution_primary     ?
_atom_sites_solution_secondary   ?
_atom_sites_solution_hydrogens   geom
_refine_ls_hydrogen_treatment    constr
_refine_ls_extinction_method     'SHELXL-2017/1 (Sheldrick 2017)'
_refine_ls_extinction_coef       0.0031(8)
_refine_ls_extinction_expression Fc^*^=kFc[1+0.001xFc^2^\l^3^/sin(2\q)]^-1/4^
_refine_ls_abs_structure_details 
;
 Flack x determined using 1319 quotients [(I+)-(I-)]/[(I+)+(I-)]
 (Parsons, Flack and Wagner, Acta Cryst. B69 (2013) 249-259).
;
_refine_ls_abs_structure_Flack   0.03(9)
_chemical_absolute_configuration ?
_refine_ls_number_reflns         3278
_refine_ls_number_parameters     239
_refine_ls_number_restraints     1
_refine_ls_R_factor_all          0.0312
_refine_ls_R_factor_gt           0.0289
_refine_ls_wR_factor_ref         0.0733
_refine_ls_wR_factor_gt          0.0721
_refine_ls_goodness_of_fit_ref   1.044
_refine_ls_restrained_S_all      1.044
_refine_ls_shift/su_max          0.000
_refine_ls_shift/su_mean         0.000

loop_
_atom_site_label
_atom_site_type_symbol
_atom_site_fract_x
_atom_site_fract_y
_atom_site_fract_z
_atom_site_U_iso_or_equiv
_atom_site_adp_type
_atom_site_occupancy
_atom_site_site_symmetry_order
_atom_site_calc_flag
_atom_site_refinement_flags_posn
_atom_site_refinement_flags_adp
_atom_site_refinement_flags_occupancy
_atom_site_disorder_assembly
_atom_site_disorder_group
F1 F 0.68937(15) 0.70417(19) 0.85816(6) 0.0326(3) Uani 1 1 d . . . . .
O1 O 0.4801(2) 0.2064(3) 0.87348(7) 0.0382(4) Uani 1 1 d . . . . .
O2 O 0.6782(2) 0.3848(3) 0.94645(7) 0.0404(4) Uani 1 1 d . . . . .
O3 O 0.9348(2) 0.5042(3) 0.80727(9) 0.0444(4) Uani 1 1 d . . . . .
O4 O 0.79613(17) 0.1766(2) 0.79996(7) 0.0306(3) Uani 1 1 d . . . . .
C1 C 0.8037(2) 0.8740(3) 0.47846(10) 0.0252(4) Uani 1 1 d . . . . .
C2 C 0.8750(3) 0.9676(4) 0.42251(10) 0.0293(4) Uani 1 1 d . . . . .
H2 H 0.929733 1.105232 0.428076 0.035 Uiso 1 1 calc R U . . .
C3 C 0.8643(3) 0.8582(4) 0.36073(11) 0.0324(5) Uani 1 1 d . . . . .
H3 H 0.912668 0.920696 0.324604 0.039 Uiso 1 1 calc R U . . .
C4 C 0.7801(3) 0.6503(4) 0.35133(10) 0.0337(5) Uani 1 1 d . . . . .
H4 H 0.771483 0.578189 0.308677 0.040 Uiso 1 1 calc R U . . .
C5 C 0.7112(3) 0.5542(4) 0.40417(10) 0.0295(5) Uani 1 1 d . . . . .
H5 H 0.656671 0.416692 0.397285 0.035 Uiso 1 1 calc R U . . .
C6 C 0.7219(2) 0.6621(3) 0.46956(9) 0.0246(4) Uani 1 1 d . . . . .
C7 C 0.6546(2) 0.5658(3) 0.52618(10) 0.0253(4) Uani 1 1 d . . . . .
H7 H 0.600354 0.427872 0.520218 0.030 Uiso 1 1 calc R U . . .
C8 C 0.6673(2) 0.6702(3) 0.58967(10) 0.0259(4) Uani 1 1 d . . . . .
C9 C 0.7477(3) 0.8841(3) 0.59731(10) 0.0286(5) Uani 1 1 d . . . . .
H9 H 0.755285 0.958671 0.639543 0.034 Uiso 1 1 calc R U . . .
C10 C 0.8133(3) 0.9811(3) 0.54402(10) 0.0294(5) Uani 1 1 d . . . . .
H10 H 0.865540 1.120197 0.550620 0.035 Uiso 1 1 calc R U . . .
C11 C 0.5994(3) 0.5599(3) 0.64691(10) 0.0278(4) Uani 1 1 d . . . . .
H11 H 0.558867 0.414671 0.638645 0.033 Uiso 1 1 calc R U . . .
C12 C 0.5894(3) 0.6442(3) 0.70925(10) 0.0284(4) Uani 1 1 d . . . . .
H12 H 0.630040 0.788839 0.718617 0.034 Uiso 1 1 calc R U . . .
C13 C 0.5172(3) 0.5225(4) 0.76575(10) 0.0279(4) Uani 1 1 d . . . . .
H13 H 0.479803 0.373377 0.748750 0.033 Uiso 1 1 calc R U . . .
C14 C 0.6499(3) 0.4937(3) 0.82964(10) 0.0260(4) Uani 1 1 d . . . . .
C15 C 0.5889(3) 0.3431(3) 0.88505(10) 0.0283(4) Uani 1 1 d . . . . .
C16 C 0.6461(4) 0.2411(5) 1.00435(11) 0.0453(6) Uani 1 1 d . . . . .
H16A H 0.532758 0.184235 0.995910 0.054 Uiso 1 1 calc R U . . .
H16B H 0.658373 0.328244 1.046790 0.054 Uiso 1 1 calc R U . . .
C17 C 0.7660(4) 0.0495(5) 1.01190(13) 0.0541(7) Uani 1 1 d . . . . .
H17A H 0.750108 -0.040183 0.970583 0.081 Uiso 1 1 calc R U . . .
H17B H 0.746985 -0.041109 1.050761 0.081 Uiso 1 1 calc R U . . .
H17C H 0.878091 0.106438 1.019206 0.081 Uiso 1 1 calc R U . . .
C18 C 0.8125(3) 0.3955(3) 0.81099(10) 0.0270(4) Uani 1 1 d . . . . .
C19 C 0.9489(3) 0.0564(4) 0.79016(12) 0.0363(5) Uani 1 1 d . . . . .
H19A H 1.010766 0.143484 0.760283 0.044 Uiso 1 1 calc R U . . .
H19B H 0.920130 -0.086788 0.767819 0.044 Uiso 1 1 calc R U . . .
C20 C 1.0552(3) 0.0174(5) 0.85810(14) 0.0475(6) Uani 1 1 d . . . . .
H20A H 1.153832 -0.063624 0.850751 0.071 Uiso 1 1 calc R U . . .
H20B H 0.993788 -0.068664 0.887660 0.071 Uiso 1 1 calc R U . . .
H20C H 1.086338 0.159277 0.879542 0.071 Uiso 1 1 calc R U . . .
C21 C 0.3667(3) 0.6519(4) 0.78554(11) 0.0367(5) Uani 1 1 d . . . . .
H21A H 0.402860 0.795291 0.804632 0.055 Uiso 1 1 calc R U . . .
H21B H 0.316985 0.567420 0.819291 0.055 Uiso 1 1 calc R U . . .
H21C H 0.286027 0.673845 0.745075 0.055 Uiso 1 1 calc R U . . .

loop_
_atom_site_aniso_label
_atom_site_aniso_U_11
_atom_site_aniso_U_22
_atom_site_aniso_U_33
_atom_site_aniso_U_23
_atom_site_aniso_U_13
_atom_site_aniso_U_12
F1 0.0380(7) 0.0242(6) 0.0343(6) -0.0053(5) 0.0009(5) -0.0015(5)
O1 0.0389(9) 0.0410(9) 0.0349(8) 0.0030(7) 0.0064(7) -0.0099(8)
O2 0.0480(10) 0.0474(10) 0.0241(7) 0.0036(6) -0.0008(6) -0.0090(8)
O3 0.0318(9) 0.0305(8) 0.0738(11) 0.0069(8) 0.0173(8) -0.0007(7)
O4 0.0290(8) 0.0243(7) 0.0390(7) -0.0004(6) 0.0064(6) 0.0021(6)
C1 0.0226(11) 0.0244(10) 0.0278(10) 0.0023(8) 0.0011(8) 0.0020(8)
C2 0.0275(11) 0.0268(10) 0.0334(11) 0.0027(8) 0.0037(8) 0.0005(9)
C3 0.0314(12) 0.0383(12) 0.0288(10) 0.0070(9) 0.0091(9) 0.0039(9)
C4 0.0343(12) 0.0385(12) 0.0288(10) -0.0039(9) 0.0064(8) 0.0016(10)
C5 0.0278(11) 0.0299(11) 0.0307(10) -0.0037(8) 0.0041(8) -0.0012(9)
C6 0.0187(10) 0.0265(10) 0.0278(9) -0.0005(8) 0.0002(7) 0.0030(8)
C7 0.0212(10) 0.0239(10) 0.0303(10) 0.0005(8) 0.0014(8) -0.0013(8)
C8 0.0225(10) 0.0265(10) 0.0279(9) 0.0003(8) 0.0014(7) 0.0008(8)
C9 0.0316(12) 0.0278(10) 0.0257(10) -0.0031(8) 0.0014(8) -0.0032(9)
C10 0.0293(11) 0.0260(10) 0.0316(10) -0.0016(8) 0.0001(8) -0.0035(9)
C11 0.0268(11) 0.0270(10) 0.0292(10) 0.0014(8) 0.0025(8) -0.0016(9)
C12 0.0272(11) 0.0282(10) 0.0289(10) 0.0014(8) 0.0012(8) 0.0007(8)
C13 0.0279(11) 0.0297(10) 0.0259(10) 0.0003(8) 0.0028(8) 0.0006(9)
C14 0.0305(11) 0.0218(10) 0.0257(9) -0.0027(7) 0.0034(8) -0.0017(8)
C15 0.0296(11) 0.0304(11) 0.0253(9) 0.0001(8) 0.0058(8) 0.0033(9)
C16 0.0596(17) 0.0534(15) 0.0232(10) 0.0078(10) 0.0068(10) -0.0014(12)
C17 0.0674(19) 0.0563(16) 0.0386(13) 0.0102(12) 0.0075(12) 0.0041(14)
C18 0.0289(12) 0.0243(10) 0.0277(10) 0.0048(8) 0.0042(8) -0.0005(9)
C19 0.0359(13) 0.0322(11) 0.0438(12) 0.0027(9) 0.0166(10) 0.0078(10)
C20 0.0346(14) 0.0428(14) 0.0625(16) -0.0085(12) -0.0025(11) 0.0103(11)
C21 0.0301(12) 0.0447(14) 0.0352(11) 0.0023(10) 0.0039(9) 0.0074(10)

_geom_special_details            
;
 All esds (except the esd in the dihedral angle between two l.s. planes)
 are estimated using the full covariance matrix.  The cell esds are taken
 into account individually in the estimation of esds in distances, angles
 and torsion angles; correlations between esds in cell parameters are only
 used when they are defined by crystal symmetry.  An approximate (isotropic)
 treatment of cell esds is used for estimating esds involving l.s. planes.
;

loop_
_geom_bond_atom_site_label_1
_geom_bond_atom_site_label_2
_geom_bond_distance
_geom_bond_site_symmetry_2
_geom_bond_publ_flag
F1 C14 1.389(2) . ?
O1 C15 1.196(3) . ?
O2 C15 1.333(2) . ?
O2 C16 1.468(3) . ?
O3 C18 1.193(3) . ?
O4 C18 1.323(2) . ?
O4 C19 1.463(3) . ?
C1 C2 1.418(3) . ?
C1 C10 1.421(3) . ?
C1 C6 1.423(3) . ?
C2 C3 1.361(3) . ?
C2 H2 0.9300 . ?
C3 C4 1.411(3) . ?
C3 H3 0.9300 . ?
C4 C5 1.364(3) . ?
C4 H4 0.9300 . ?
C5 C6 1.420(3) . ?
C5 H5 0.9300 . ?
C6 C7 1.419(3) . ?
C7 C8 1.376(3) . ?
C7 H7 0.9300 . ?
C8 C9 1.427(3) . ?
C8 C11 1.467(3) . ?
C9 C10 1.360(3) . ?
C9 H9 0.9300 . ?
C10 H10 0.9300 . ?
C11 C12 1.328(3) . ?
C11 H11 0.9300 . ?
C12 C13 1.504(3) . ?
C12 H12 0.9300 . ?
C13 C21 1.535(3) . ?
C13 C14 1.537(3) . ?
C13 H13 0.9800 . ?
C14 C18 1.529(3) . ?
C14 C15 1.538(3) . ?
C16 C17 1.490(4) . ?
C16 H16A 0.9700 . ?
C16 H16B 0.9700 . ?
C17 H17A 0.9600 . ?
C17 H17B 0.9600 . ?
C17 H17C 0.9600 . ?
C19 C20 1.494(3) . ?
C19 H19A 0.9700 . ?
C19 H19B 0.9700 . ?
C20 H20A 0.9600 . ?
C20 H20B 0.9600 . ?
C20 H20C 0.9600 . ?
C21 H21A 0.9600 . ?
C21 H21B 0.9600 . ?
C21 H21C 0.9600 . ?

loop_
_geom_angle_atom_site_label_1
_geom_angle_atom_site_label_2
_geom_angle_atom_site_label_3
_geom_angle
_geom_angle_site_symmetry_1
_geom_angle_site_symmetry_3
_geom_angle_publ_flag
C15 O2 C16 116.79(18) . . ?
C18 O4 C19 115.78(17) . . ?
C2 C1 C10 122.67(19) . . ?
C2 C1 C6 119.10(18) . . ?
C10 C1 C6 118.21(18) . . ?
C3 C2 C1 120.8(2) . . ?
C3 C2 H2 119.6 . . ?
C1 C2 H2 119.6 . . ?
C2 C3 C4 120.2(2) . . ?
C2 C3 H3 119.9 . . ?
C4 C3 H3 119.9 . . ?
C5 C4 C3 120.67(19) . . ?
C5 C4 H4 119.7 . . ?
C3 C4 H4 119.7 . . ?
C4 C5 C6 120.6(2) . . ?
C4 C5 H5 119.7 . . ?
C6 C5 H5 119.7 . . ?
C7 C6 C5 122.33(19) . . ?
C7 C6 C1 119.04(17) . . ?
C5 C6 C1 118.63(18) . . ?
C8 C7 C6 121.99(19) . . ?
C8 C7 H7 119.0 . . ?
C6 C7 H7 119.0 . . ?
C7 C8 C9 118.15(19) . . ?
C7 C8 C11 119.63(18) . . ?
C9 C8 C11 122.22(18) . . ?
C10 C9 C8 121.28(19) . . ?
C10 C9 H9 119.4 . . ?
C8 C9 H9 119.4 . . ?
C9 C10 C1 121.31(19) . . ?
C9 C10 H10 119.3 . . ?
C1 C10 H10 119.3 . . ?
C12 C11 C8 127.3(2) . . ?
C12 C11 H11 116.4 . . ?
C8 C11 H11 116.4 . . ?
C11 C12 C13 124.68(19) . . ?
C11 C12 H12 117.7 . . ?
C13 C12 H12 117.7 . . ?
C12 C13 C21 110.29(17) . . ?
C12 C13 C14 110.40(16) . . ?
C21 C13 C14 109.95(16) . . ?
C12 C13 H13 108.7 . . ?
C21 C13 H13 108.7 . . ?
C14 C13 H13 108.7 . . ?
F1 C14 C18 106.41(16) . . ?
F1 C14 C13 108.65(15) . . ?
C18 C14 C13 112.13(15) . . ?
F1 C14 C15 108.79(15) . . ?
C18 C14 C15 108.43(16) . . ?
C13 C14 C15 112.22(16) . . ?
O1 C15 O2 126.04(19) . . ?
O1 C15 C14 124.31(18) . . ?
O2 C15 C14 109.63(17) . . ?
O2 C16 C17 109.8(2) . . ?
O2 C16 H16A 109.7 . . ?
C17 C16 H16A 109.7 . . ?
O2 C16 H16B 109.7 . . ?
C17 C16 H16B 109.7 . . ?
H16A C16 H16B 108.2 . . ?
C16 C17 H17A 109.5 . . ?
C16 C17 H17B 109.5 . . ?
H17A C17 H17B 109.5 . . ?
C16 C17 H17C 109.5 . . ?
H17A C17 H17C 109.5 . . ?
H17B C17 H17C 109.5 . . ?
O3 C18 O4 126.1(2) . . ?
O3 C18 C14 123.78(19) . . ?
O4 C18 C14 110.16(17) . . ?
O4 C19 C20 110.63(18) . . ?
O4 C19 H19A 109.5 . . ?
C20 C19 H19A 109.5 . . ?
O4 C19 H19B 109.5 . . ?
C20 C19 H19B 109.5 . . ?
H19A C19 H19B 108.1 . . ?
C19 C20 H20A 109.5 . . ?
C19 C20 H20B 109.5 . . ?
H20A C20 H20B 109.5 . . ?
C19 C20 H20C 109.5 . . ?
H20A C20 H20C 109.5 . . ?
H20B C20 H20C 109.5 . . ?
C13 C21 H21A 109.5 . . ?
C13 C21 H21B 109.5 . . ?
H21A C21 H21B 109.5 . . ?
C13 C21 H21C 109.5 . . ?
H21A C21 H21C 109.5 . . ?
H21B C21 H21C 109.5 . . ?

_refine_diff_density_max         0.142
_refine_diff_density_min         -0.123
_refine_diff_density_rms         0.027

_shelx_res_file                  
;
TITL exp_2326_a.res in P2(1)
    exp_2326.res
    created by SHELXL-2017/1 at 09:40:47 on 26-Oct-2021
REM Old TITL exp_2326 in P2(1)/m
REM SHELXT solution in P2(1)
REM R1 0.092, Rweak 0.025, Alpha 0.001, Orientation as input
REM Flack x = 0.022 ( 0.099 ) from Parsons' quotients
REM Formula found by SHELXT: C21 O5
CELL 1.54184 8.092 5.9484 19.5057 90 98.051 90
ZERR 2 0.0002 0.0001 0.0004 0 0.002 0
LATT -1
SYMM -X,0.5+Y,-Z
SFAC C H F O
UNIT 42 46 2 8

L.S. 32
PLAN  6
SIZE 0.32 0.28 0.16
BOND $H
list 4
fmap 2 53
acta
SHEL 999 0.837
OMIT 0 1 9
OMIT 0 -1 9
OMIT -1 -2 5
OMIT 2 -2 1
OMIT 1 3 0
OMIT 2 -3 3
OMIT -4 -3 4
OMIT 5 2 0
OMIT -4 0 4
REM <olex2.extras>
REM <HklSrc "%.\\exp_2326.hkl">
REM </olex2.extras>

WGHT    0.038800    0.041200
EXTI    0.003094
FVAR       1.13820
F1    3    0.689375    0.704167    0.858159    11.00000    0.03801    0.02425 =
         0.03429   -0.00534    0.00088   -0.00148
O1    4    0.480143    0.206392    0.873477    11.00000    0.03895    0.04102 =
         0.03487    0.00296    0.00637   -0.00988
O2    4    0.678222    0.384803    0.946446    11.00000    0.04803    0.04742 =
         0.02412    0.00362   -0.00078   -0.00900
O3    4    0.934806    0.504235    0.807269    11.00000    0.03175    0.03055 =
         0.07382    0.00693    0.01726   -0.00072
O4    4    0.796134    0.176602    0.799956    11.00000    0.02899    0.02435 =
         0.03904   -0.00041    0.00641    0.00208
C1    1    0.803691    0.874000    0.478460    11.00000    0.02258    0.02440 =
         0.02783    0.00225    0.00113    0.00198
C2    1    0.875015    0.967572    0.422509    11.00000    0.02746    0.02683 =
         0.03341    0.00267    0.00369    0.00051
AFIX  43
H2    2    0.929733    1.105232    0.428076    11.00000   -1.20000
AFIX   0
C3    1    0.864319    0.858218    0.360728    11.00000    0.03139    0.03834 =
         0.02878    0.00697    0.00907    0.00390
AFIX  43
H3    2    0.912668    0.920696    0.324604    11.00000   -1.20000
AFIX   0
C4    1    0.780095    0.650348    0.351325    11.00000    0.03430    0.03848 =
         0.02875   -0.00389    0.00643    0.00160
AFIX  43
H4    2    0.771483    0.578189    0.308677    11.00000   -1.20000
AFIX   0
C5    1    0.711183    0.554184    0.404167    11.00000    0.02782    0.02994 =
         0.03065   -0.00371    0.00414   -0.00118
AFIX  43
H5    2    0.656671    0.416692    0.397285    11.00000   -1.20000
AFIX   0
C6    1    0.721933    0.662102    0.469563    11.00000    0.01872    0.02646 =
         0.02780   -0.00052    0.00023    0.00304
C7    1    0.654640    0.565756    0.526182    11.00000    0.02122    0.02389 =
         0.03027    0.00050    0.00137   -0.00134
AFIX  43
H7    2    0.600354    0.427872    0.520218    11.00000   -1.20000
AFIX   0
C8    1    0.667279    0.670205    0.589667    11.00000    0.02250    0.02653 =
         0.02792    0.00027    0.00136    0.00081
C9    1    0.747658    0.884126    0.597307    11.00000    0.03159    0.02783 =
         0.02573   -0.00314    0.00142   -0.00320
AFIX  43
H9    2    0.755285    0.958671    0.639543    11.00000   -1.20000
AFIX   0
C10   1    0.813311    0.981065    0.544018    11.00000    0.02928    0.02596 =
         0.03165   -0.00160    0.00010   -0.00348
AFIX  43
H10   2    0.865540    1.120197    0.550620    11.00000   -1.20000
AFIX   0
C11   1    0.599423    0.559873    0.646913    11.00000    0.02677    0.02696 =
         0.02923    0.00140    0.00254   -0.00159
AFIX  43
H11   2    0.558867    0.414671    0.638645    11.00000   -1.20000
AFIX   0
C12   1    0.589432    0.644191    0.709245    11.00000    0.02717    0.02824 =
         0.02888    0.00139    0.00118    0.00068
AFIX  43
H12   2    0.630040    0.788839    0.718617    11.00000   -1.20000
AFIX   0
C13   1    0.517163    0.522528    0.765750    11.00000    0.02787    0.02969 =
         0.02588    0.00027    0.00277    0.00059
AFIX  13
H13   2    0.479803    0.373377    0.748750    11.00000   -1.20000
AFIX   0
C14   1    0.649920    0.493718    0.829636    11.00000    0.03046    0.02179 =
         0.02570   -0.00268    0.00342   -0.00172
C15   1    0.588906    0.343071    0.885050    11.00000    0.02962    0.03040 =
         0.02530    0.00013    0.00582    0.00333
C16   1    0.646141    0.241074    1.004353    11.00000    0.05965    0.05338 =
         0.02323    0.00776    0.00679   -0.00137
AFIX  23
H16A  2    0.532758    0.184235    0.995910    11.00000   -1.20000
H16B  2    0.658373    0.328244    1.046790    11.00000   -1.20000
AFIX   0
C17   1    0.765991    0.049517    1.011897    11.00000    0.06743    0.05629 =
         0.03858    0.01016    0.00748    0.00412
AFIX 137
H17A  2    0.750108   -0.040183    0.970583    11.00000   -1.50000
H17B  2    0.746985   -0.041109    1.050761    11.00000   -1.50000
H17C  2    0.878091    0.106438    1.019206    11.00000   -1.50000
AFIX   0
C18   1    0.812517    0.395496    0.810992    11.00000    0.02894    0.02431 =
         0.02766    0.00479    0.00418   -0.00053
C19   1    0.948850    0.056386    0.790162    11.00000    0.03593    0.03224 =
         0.04379    0.00274    0.01655    0.00784
AFIX  23
H19A  2    1.010766    0.143484    0.760283    11.00000   -1.20000
H19B  2    0.920130   -0.086788    0.767819    11.00000   -1.20000
AFIX   0
C20   1    1.055202    0.017358    0.858097    11.00000    0.03455    0.04278 =
         0.06250   -0.00854   -0.00253    0.01033
AFIX 137
H20A  2    1.153832   -0.063624    0.850751    11.00000   -1.50000
H20B  2    0.993788   -0.068664    0.887660    11.00000   -1.50000
H20C  2    1.086338    0.159277    0.879542    11.00000   -1.50000
AFIX   0
C21   1    0.366667    0.651883    0.785540    11.00000    0.03015    0.04469 =
         0.03521    0.00227    0.00387    0.00735
AFIX 137
H21A  2    0.402860    0.795291    0.804632    11.00000   -1.50000
H21B  2    0.316985    0.567420    0.819291    11.00000   -1.50000
H21C  2    0.286027    0.673845    0.745075    11.00000   -1.50000
AFIX   0
HKLF 4


REM  exp_2326_a.res in P2(1)
REM R1 =  0.0289 for    3105 Fo > 4sig(Fo)  and  0.0312 for all    3278 data
REM    239 parameters refined using      1 restraints

END

WGHT      0.0388      0.0412

REM Highest difference peak  0.142,  deepest hole -0.123,  1-sigma level  0.027
Q1    1   0.6266  0.4377  0.8557  11.00000  0.05    0.14
Q2    1   0.5812  0.4847  0.8009  11.00000  0.05    0.14
Q3    1   0.7043  0.5990  0.5631  11.00000  0.05    0.13
Q4    1   0.6999  0.6350  0.4416  11.00000  0.05    0.13
Q5    1   0.7236  0.4451  0.8170  11.00000  0.05    0.12
Q6    1   0.8261  0.9060  0.4990  11.00000  0.05    0.12
;
_shelx_res_checksum              38968

_shelx_hkl_file                  
;
   0   0   2    2.13    0.74
   0   0  -2    1.17    0.67
   0   0  -3 5113.23  267.87
   0   0   3 4906.28  268.30
   0   0  -3 5049.29  268.36
   0   0  -3 5257.55  268.58
   0   0  -4  299.42   16.18
   0   0  -4  259.89   15.11
   0   0  -4  276.27   15.84
   0   0   4  249.31   15.66
   0   0   5 5055.87  280.85
   0   0  -5 5292.14  280.98
   0   0  -5 5589.61  281.47
   0   0  -5 5325.92  280.20
   0   0  -6 1461.57   77.82
   0   0  -6 1502.95   79.35
   0   0   6 1368.96   78.59
   0   0  -6 1470.36   78.86
   0   0  -7    4.04    2.46
   0   0  -7    4.17    1.84
   0   0  -7    0.73    1.17
   0   0   7    1.12    1.69
   0   0   8  100.25    8.21
   0   0  -8  102.66    9.03
   0   0  -8  102.99    9.24
   0   0  -8   99.12    8.28
   0   0  -9  227.37   17.12
   0   0  -9  251.95   16.72
   0   0   9  238.67   16.45
   0   0  -9  265.50   18.04
   0   0  10   81.08    6.48
   0   0  10   78.07    6.93
   0   0  10   60.50    6.60
   0   0 -10   70.59    9.65
   0   0 -10   58.52    6.89
   0   0  10   79.89    6.08
   0   0 -10   75.72    7.57
   0   0 -10   81.13    7.62
   0   0 -10   73.32    7.23
   0   0 -10   60.35    7.89
   0   0  10   62.66    6.97
   0   0 -10   62.49    7.02
   0   0 -11   67.29    7.62
   0   0  11   65.64    6.59
   0   0  11   59.67    7.03
   0   0  11   76.33    6.66
   0   0  11   77.39    7.36
   0   0 -11   52.90    7.81
   0   0  11   66.39    6.00
   0   0 -11   71.09    7.31
   0   0 -11   83.60    7.99
   0   0 -11   89.65    7.19
   0   0  11   72.94    7.03
   0   0 -11   66.91    7.44
   0   0 -11   60.14    9.43
   0   0 -11   65.01    7.42
   0   0  12  607.66   32.51
   0   0  12  543.56   33.16
   0   0 -12  531.61   33.87
   0   0 -12  459.53   33.27
   0   0  12  521.96   31.39
   0   0  12  499.37   33.66
   0   0 -12  531.69   33.82
   0   0 -12  586.70   32.60
   0   0  12  537.58   32.42
   0   0  12  544.78   32.89
   0   0 -12  545.28   33.65
   0   0 -12  569.17   34.20
   0   0 -13  103.36   10.78
   0   0 -13  106.91   10.85
   0   0  13  109.64   10.24
   0   0 -13  109.62   10.67
   0   0 -13   87.97   10.45
   0   0 -13  110.82   10.85
   0   0 -13  117.93    9.72
   0   0  13  117.43   10.33
   0   0  13  104.65    9.41
   0   0  13  120.77    9.63
   0   0  13  104.50    8.64
   0   0  14  216.04   15.96
   0   0 -14  217.78   17.90
   0   0 -14  209.70   17.32
   0   0 -14  221.22   15.95
   0   0  14  226.90   16.96
   0   0  14  202.81   14.81
   0   0 -14  224.41   17.95
   0   0  14  238.78   16.19
   0   0  14  222.44   16.93
   0   0 -14  228.28   18.18
   0   0  15  684.65   43.58
   0   0 -15  744.84   47.92
   0   0 -15  764.16   45.22
   0   0  15  764.57   45.15
   0   0  15  772.35   46.70
   0   0 -15  733.30   47.22
   0   0  15  792.89   46.70
   0   0  15  855.88   45.74
   0   0 -15  776.24   47.78
   0   0 -15  796.65   48.43
   0   0  16   50.11    7.40
   0   0 -16   44.13    6.67
   0   0  16   62.78    7.67
   0   0 -16   48.65    8.42
   0   0 -16   39.98    7.80
   0   0 -16   53.72    8.68
   0   0  16   55.08    6.60
   0   0 -17  922.85   56.25
   0   0 -17  869.86   55.51
   0   0 -17  865.78   54.93
   0   0 -17  870.07   52.36
   0   0  17  905.43   53.97
   0   0  17  905.16   52.70
   0   0 -18  162.83   15.56
   0   0 -18  165.50   14.12
   0   0  18  182.67   14.63
   0   0 -18  190.03   17.38
   0   0 -18  170.47   17.11
   0   0  18  192.37   15.69
   0   0 -19   32.75    7.35
   0   0 -19   35.31    6.49
   0   0  19   37.71    6.03
   0   0  19   32.51    6.25
   0   0 -19   29.00    5.24
   0   0 -19   37.99    7.98
   0   0 -20   60.27    7.30
   0   0  20   73.92    8.22
   0   0  20   64.66    7.64
   0   0 -20   66.86    9.95
   0   0  21    2.00    2.63
   0   0  21    1.55    2.66
   0   0 -21    7.38    5.50
   0   0 -21   -0.35    2.51
   0   0 -22   12.56    4.79
   0   0  22    9.82    3.27
   0   0  22   22.16    3.79
   0   0  23    3.85    2.09
   0   0  23    2.72    1.60
   0   0 -23    8.26    3.88
   0  -1   0   -0.56    2.35
   0   1   0   -0.16    1.92
   0   1   0    1.12    1.82
   0  -1   0    0.29    1.71
   0   1  -1 1886.90  109.43
   0  -1  -1 2106.53  108.73
   0   1   1 2208.12  108.63
   0  -1  -1 2049.64  108.74
   0  -1   1 1903.95  108.64
   0   1  -1 1942.42  108.77
   0  -1   1 2066.40  109.57
   0  -1   2  609.58   36.95
   0   1  -2  607.65   37.97
   0  -1   2  667.54   37.91
   0  -1  -2  696.96   36.74
   0  -1   2  673.38   37.76
   0   1  -2  624.43   37.99
   0   1  -2  689.87   37.23
   0   1   2  709.14   38.04
   0   1  -3  419.60   25.96
   0   1   3  436.96   25.05
   0  -1   3  431.54   25.95
   0  -1   3  363.69   24.69
   0   1  -3  405.59   25.50
   0  -1  -3  453.22   24.32
   0   1   4    8.57    3.00
   0  -1  -4    2.11    2.46
   0   1   4    6.16    2.58
   0   1  -4    5.54    3.72
   0  -1   4    3.77    2.69
   0  -1  -4    4.94    2.56
   0  -1   4    3.20    2.38
   0  -1  -5  141.91   10.12
   0  -1  -5  129.08   10.72
   0  -1   5  154.67   10.83
   0   1   5  146.32   10.21
   0   1  -5  145.96   11.38
   0  -1   5  125.70    8.99
   0   1   5  116.57    8.67
   0   1   5  139.41   10.49
   0  -1   5  153.06   10.27
   0   1   5  127.54    9.74
   0   1   6  561.75   16.37
   0  -1   6  579.15   13.39
   0  -1   6  582.31   18.09
   0  -1  -6  521.73   17.02
   0   1   6  547.19   15.47
   0  -1  -6  558.13   15.87
   0   1   6  571.05   16.93
   0   1  -6  517.28   18.20
   0  -1   6  590.93   16.07
   0   1   6  592.06   12.64
   0   1   7  992.55   57.53
   0   1  -7  956.62   59.18
   0  -1  -7  991.39   57.49
   0   1  -7 1007.40   58.05
   0  -1   7 1022.40   58.87
   0  -1   7 1012.03   56.15
   0  -1  -7  989.09   60.30
   0  -1  -7  941.32   58.19
   0   1   7 1128.20   55.88
   0   1   7 1018.30   58.01
   0  -1   7 1052.20   57.59
   0   1   7  980.68   57.93
   0   1   8 1636.75   92.63
   0   1   8 1576.75   92.94
   0  -1   8 1948.98   93.17
   0  -1  -8 1667.31   95.82
   0   1  -8 1587.56   94.66
   0   1  -8 1603.21   93.03
   0  -1  -8 1720.53   92.70
   0  -1   8 1726.37   94.30
   0  -1   8 1647.37   90.98
   0   1  -8 1727.39   92.75
   0   1  -8 1624.42   96.59
   0  -1  -8 1593.96   93.21
   0   1   8 1671.37   93.25
   0   1   9   80.53    8.38
   0   1  -9   81.71   10.95
   0  -1   9   74.58    6.43
   0   1   9   73.70    6.95
   0   1  -9   75.47    6.98
   0  -1  -9   79.68    7.94
   0   1   9   84.26    7.05
   0   1  -9   65.95    9.12
   0   1  -9   76.97    8.07
   0  -1  -9   86.80   10.61
   0  -1  -9   79.14    7.65
   0  -1  -9   85.85    8.22
   0   1  -9   78.20    6.55
   0  -1   9   75.98    7.13
   0  -1   9   74.47    6.00
   0  -1  -9   79.72    8.11
   0  -1   9   69.10    6.70
   0  -1   9   71.38    6.37
   0   1  -9   83.01    7.19
   0  -1  -9   76.00    7.93
   0   1  -9   75.30    8.39
   0  -1   9   75.71    6.89
   0  -1   9   74.18    9.01
   0   1  -9   67.38    6.86
   0   1  -9   79.70    7.19
   0   1   9   73.19    6.85
   0  -1  -9   69.43    8.18
   0   1 -10  231.36   21.50
   0  -1  10  215.58   18.66
   0  -1  10  212.04   14.38
   0   1 -10  254.90   15.81
   0   1  10  219.52   17.67
   0   1  10  236.31   15.84
   0   1 -10  233.72   15.49
   0  -1  10  245.87   16.08
   0   1 -10  239.96   16.08
   0  -1 -10  241.18   17.58
   0  -1 -10  215.63   14.98
   0   1  10  229.08   15.87
   0  -1  10  227.62   15.82
   0  -1 -10  236.35   17.99
   0   1 -10  231.29   18.09
   0   1 -10  257.57   20.54
   0  -1  10  260.21   15.86
   0   1 -10  222.90   14.39
   0  -1  10  240.84   15.31
   0   1  10  226.32   15.89
   0  -1 -10  262.97   21.30
   0  -1 -10  241.61   17.50
   0  -1 -10  253.06   17.56
   0  -1  10  243.51   15.43
   0   1 -10  213.27   17.15
   0  -1 -10  232.65   17.14
   0  -1 -10  240.96   16.98
   0   1 -10  253.94   16.37
   0   1 -10  225.92   15.82
   0   1  10  212.42   15.05
   0  -1  10  244.20   14.81
   0   1 -10  245.96   16.41
   0  -1  11  137.67   10.01
   0  -1 -11  108.50    9.30
   0  -1  11  132.58    9.91
   0   1 -11  117.08   13.75
   0   1  11  125.72   10.50
   0   1 -11  126.01   10.77
   0   1 -11  114.77    8.68
   0   1  11  129.25    9.80
   0  -1 -11  141.20   12.03
   0  -1 -11  127.12   11.68
   0   1  11  115.69   11.67
   0  -1 -11  113.90   11.46
   0  -1  11  130.66   10.14
   0   1  11  129.67   10.46
   0  -1  11  129.27    9.27
   0  -1 -11  138.03   12.11
   0  -1  11  125.38    8.96
   0   1 -11  117.58   11.50
   0  -1 -11  116.65   11.11
   0   1 -11  121.84   10.60
   0  -1 -11  138.60   15.10
   0  -1  11  128.70   10.53
   0   1  11  120.32   10.27
   0   1 -11  117.64    9.77
   0   1 -11  126.30   10.56
   0   1  11  125.73   10.32
   0  -1  12  271.62   16.77
   0   1 -12  254.33   18.49
   0   1 -12  260.22   17.75
   0   1  12  291.40   18.37
   0  -1  12  258.65   17.76
   0  -1  12  265.34   18.16
   0   1  12  250.31   18.20
   0  -1  12  258.53   16.39
   0  -1 -12  251.51   19.50
   0   1  12  238.32   17.80
   0  -1 -12  264.13   20.05
   0   1  12  246.42   17.93
   0  -1  12  273.69   17.41
   0   1 -12  266.58   18.99
   0  -1  12  278.57   17.58
   0  -1 -12  245.43   19.37
   0  -1 -12  233.37   16.94
   0   1 -12  251.63   16.04
   0   1  12  253.05   17.24
   0  -1 -13   68.32    8.88
   0   1 -13   67.89    6.02
   0  -1 -13   62.35    6.82
   0  -1  13   72.62    7.87
   0  -1 -13   57.78    8.46
   0  -1  13   67.43    6.25
   0  -1  13   75.42    7.28
   0  -1  13   79.01    6.97
   0   1 -13   69.53    7.49
   0  -1  13   71.11    7.68
   0   1 -13   65.43    6.26
   0   1  13   65.56    7.84
   0   1  13   66.51    7.07
   0   1  13   69.18    7.63
   0  -1 -13   63.25    9.02
   0   1  13   68.53    7.72
   0   1 -13   64.14    8.19
   0   1 -13   70.76    7.83
   0  -1  13   70.59    7.33
   0   1 -13   70.02    8.42
   0   1 -14  378.35   25.53
   0   1 -14  397.49   25.87
   0   1 -14  338.92   25.21
   0  -1 -14  372.95   26.82
   0  -1  14  340.66   21.84
   0   1  14  366.84   24.62
   0   1  14  389.16   24.72
   0  -1 -14  339.11   23.10
   0   1 -14  344.37   21.42
   0  -1  14  394.61   23.59
   0  -1  14  372.53   24.04
   0   1 -14  350.50   24.41
   0   1  14  344.21   23.33
   0   1 -14  334.24   21.78
   0  -1  14  366.35   22.50
   0  -1 -14  341.30   26.03
   0   1  14  356.60   24.08
   0   1 -14  320.56   23.44
   0  -1 -14  318.13   25.59
   0  -1  14  371.36   23.63
   0  -1  14  361.62   24.28
   0  -1  15  326.01   21.26
   0  -1 -15  258.32   22.97
   0   1 -15  305.53   22.55
   0   1 -15  261.61   20.64
   0   1  15  304.89   21.70
   0   1  15  313.99   21.61
   0   1 -15  285.05   21.46
   0  -1  15  311.46   21.59
   0  -1  15  294.99   19.38
   0   1 -15  272.77   22.25
   0  -1 -15  289.19   23.32
   0   1  15  253.55   20.63
   0  -1  15  293.09   20.51
   0  -1 -15  273.66   20.05
   0  -1 -15  293.29   23.55
   0   1 -15  315.68   23.05
   0   1  15  288.53   20.45
   0  -1  15  316.82   20.59
   0  -1  16  694.66   41.22
   0   1  16  694.61   42.10
   0   1  16  666.60   41.16
   0  -1 -16  634.41   44.47
   0   1 -16  612.72   40.85
   0   1 -16  699.40   41.11
   0   1 -16  642.42   41.94
   0   1  16  639.68   40.66
   0  -1 -16  595.33   43.49
   0   1  16  663.41   42.15
   0  -1  16  645.92   39.16
   0  -1 -16  613.76   40.28
   0  -1 -16  668.87   44.13
   0   1 -16  687.02   43.55
   0  -1  16  717.43   40.76
   0  -1  16  686.03   41.12
   0   1 -16  744.15   43.66
   0  -1  16  693.37   41.98
   0  -1 -17  174.01   17.67
   0  -1 -17  173.88   17.67
   0   1 -17  181.76   14.74
   0   1 -17  209.35   17.55
   0   1  17  180.60   15.88
   0  -1  17  186.75   14.93
   0  -1 -17  173.09   17.50
   0  -1  17  157.11   12.99
   0   1  17  173.44   14.78
   0  -1  17  194.83   15.41
   0   1  17  159.79   14.32
   0  -1  17  199.05   14.96
   0   1  17  171.11   15.40
   0  -1 -17  178.08   14.60
   0  -1  18    2.58    4.02
   0  -1 -18    6.68    6.05
   0  -1 -18    0.81    4.95
   0   1  18    1.79    4.03
   0   1 -18    4.21    3.31
   0   1  18    0.49    3.45
   0  -1 -18   -1.56    5.11
   0   1  18    2.86    3.45
   0  -1  18    2.77    3.67
   0   1 -18    1.44    5.01
   0  -1  18    2.39    3.42
   0   1  18    0.58    3.88
   0  -1  18    3.37    2.95
   0  -1 -18    4.72    3.29
   0   1  19   91.13   10.35
   0   1 -19  102.73   12.20
   0  -1 -19  107.99   12.47
   0   1  19   91.10   10.53
   0   1 -19  110.89   10.23
   0  -1  19  111.80   10.29
   0  -1 -19   90.18    9.30
   0   1  19   85.74    9.05
   0  -1 -19   87.77   12.43
   0  -1  19  109.39   10.76
   0   1  19   79.33    9.24
   0  -1  19  102.27    9.65
   0   1 -20   15.53    6.15
   0  -1  20   13.67    3.49
   0   1  20   10.79    3.34
   0   1  20   14.88    4.54
   0  -1 -20   12.47    6.29
   0  -1 -20   13.62    5.81
   0  -1  20    9.26    4.17
   0   1 -20    8.66    3.79
   0   1  20   14.82    5.31
   0  -1 -20   10.55    4.65
   0  -1 -20   11.91    3.35
   0   1  20   18.03    4.25
   0  -1  20   11.56    4.03
   0  -1 -21    2.61    4.28
   0   1 -21    1.44    2.60
   0   1 -21   -1.79    3.93
   0  -1 -21    5.14    4.03
   0   1  21    2.21    3.33
   0  -1  21   -0.44    3.16
   0   1  21    4.39    3.26
   0  -1  21   -0.77    2.57
   0   1  21   -1.35    2.66
   0  -1 -21    2.34    2.97
   0  -1 -22   45.72    6.91
   0   1  22   46.69    5.95
   0   1 -22   54.20    5.57
   0  -1  22   48.47    6.23
   0  -1 -22   55.03    7.89
   0   1 -22   63.93    7.76
   0   1  22   40.58    5.66
   0  -1  22   49.06    5.87
   0  -1 -23   15.91    3.60
   0  -1 -23   14.46    3.87
   0   1 -23   17.15    4.07
   0   1  23   16.15    3.03
   0   1  23   13.21    3.09
   0  -1  23   16.92    3.14
   0   1 -23   13.47    3.70
   0  -1  23   20.48    3.62
   0   2   0 2473.19  137.22
   0  -2   0 2601.75  137.46
   0  -2   0 2595.66  138.85
   0   2   0 2495.65  137.78
   0   2  -1  662.32   39.94
   0  -2   1  699.34   40.85
   0  -2   1  648.02   39.15
   0   2   1  699.47   39.42
   0   2  -1  724.05   39.53
   0   2   1  646.64   39.35
   0  -2  -1  710.77   39.66
   0  -2  -1  637.36   40.19
   0   2   1  646.79   41.63
   0  -2   2  866.12   48.57
   0   2   2  814.05   49.17
   0   2   2  827.39   49.35
   0  -2   2  780.63   48.42
   0   2  -2  779.30   49.27
   0   2   2  871.29   46.78
   0   2  -2  870.02   47.01
   0  -2   2  729.22   46.71
   0  -2  -2  866.61   47.25
   0   2   2  767.95   46.87
   0  -2  -3  278.00   19.40
   0   2   3  304.62   21.24
   0  -2  -3  316.15   19.87
   0  -2   3  296.11   19.74
   0  -2  -3  300.21   22.21
   0  -2   3  304.14   20.93
   0   2  -3  267.73   21.66
   0   2  -3  304.73   19.77
   0  -2   3  307.29   21.22
   0  -2   4  304.80   21.65
   0  -2   4  302.35   20.55
   0   2  -4  268.06   22.20
   0   2  -4  295.72   22.56
   0  -2  -4  287.71   22.41
   0  -2   4  379.64   22.84
   0  -2  -4  291.82   19.87
   0   2   4  309.72   21.20
   0  -2  -5  969.69   58.37
   0   2   5 1013.90   56.00
   0   2  -5 1025.64   59.07
   0   2   5  817.38   55.34
   0   2  -5  991.86   59.05
   0  -2   5  952.36   55.90
   0  -2  -5  983.99   55.10
   0  -2  -6  210.55   15.49
   0   2   6  194.23   14.79
   0   2   6  243.13   16.50
   0   2  -6  207.31   18.30
   0  -2  -6  205.26   15.43
   0  -2  -6  192.78   18.62
   0   2   6  211.64   16.54
   0   2  -6  191.15   18.29
   0  -2   6  185.23   15.89
   0  -2   6  217.16   16.04
   0   2  -7  382.51   24.46
   0  -2  -7  420.57   31.35
   0  -2   7  415.09   24.98
   0  -2  -7  419.17   26.88
   0  -2  -7  408.48   26.74
   0  -2  -7  384.55   26.13
   0   2  -7  402.26   24.65
   0   2   7  426.88   28.27
   0   2   7  417.40   25.15
   0  -2   7  392.49   24.61
   0  -2  -7  391.67   26.42
   0  -2   7  418.14   27.02
   0   2  -7  370.79   30.46
   0  -2  -7  380.11   26.32
   0  -2  -7  441.65   27.19
   0  -2   7  390.95   23.84
   0   2   7  383.77   26.01
   0  -2   7  375.75   27.55
   0   2   7  376.58   26.03
   0  -2   7  412.48   24.88
   0   2  -7  451.47   24.74
   0   2   7  413.49   24.93
   0   2   7  405.37   24.87
   0   2  -7  423.84   24.86
   0   2  -7  398.42   24.71
   0  -2   7  438.91   24.47
   0   2   8  561.04   38.13
   0   2   8  682.97   41.10
   0   2  -8  660.80   38.96
   0   2  -8  684.47   39.12
   0   2   8  695.05   41.20
   0   2  -8  706.08   39.26
   0  -2   8  688.62   38.56
   0   2   8  702.95   39.21
   0  -2  -8  585.77   38.14
   0  -2  -8  643.78   46.07
   0  -2   8  709.03   38.61
   0  -2  -8  712.21   41.62
   0  -2  -8  704.38   41.23
   0  -2  -8  650.85   40.89
   0  -2   8  727.15   39.51
   0  -2   8  691.40   39.44
   0  -2   8  668.72   41.20
   0   2  -8  639.75   38.40
   0   2   8  699.20   39.19
   0  -2   8  653.28   38.01
   0   2  -8  722.14   38.92
   0  -2  -8  705.38   41.64
   0   2   8  640.89   38.98
   0   2  -8  586.86   45.67
   0  -2   8  693.09   38.92
   0  -2   8  625.56   42.53
   0   2   8  733.54   39.67
   0   2   8  677.34   42.80
   0   2   9  553.67   30.98
   0   2   9  472.32   30.28
   0   2   9  512.87   33.15
   0  -2   9  538.78   30.51
   0  -2   9  563.70   31.59
   0   2  -9  516.42   30.40
   0   2   9  505.40   31.01
   0   2  -9  525.04   31.13
   0  -2   9  562.33   30.64
   0  -2  -9  532.50   33.70
   0   2   9  550.09   31.61
   0  -2   9  531.84   29.86
   0   2   9  483.64   32.88
   0  -2   9  507.11   30.60
   0   2  -9  459.76   38.29
   0   2   9  407.67   30.49
   0  -2   9  541.47   30.72
   0  -2   9  584.49   33.74
   0  -2   9  455.35   34.41
   0   2  -9  523.02   33.98
   0   2  -9  523.32   31.13
   0  -2  -9  439.53   29.90
   0  -2  -9  506.16   32.99
   0  -2  -9  530.61   38.98
   0   2  -9  523.35   29.06
   0  -2  -9  497.54   33.10
   0   2   9  463.87   34.12
   0  -2   9  508.65   30.59
   0   2   9  484.00   30.76
   0  -2   9  550.45   31.38
   0  -2  -9  490.13   32.75
   0   2  10   66.61    7.24
   0  -2 -10   62.46    6.48
   0   2  10   71.51    7.77
   0   2  10   92.49    8.36
   0  -2 -10   72.22    8.95
   0  -2  10   80.15    7.18
   0  -2  10   77.17    7.26
   0   2 -10   70.32    7.63
   0   2  10   47.76    6.18
   0  -2  10   75.30    6.60
   0   2 -10   74.85    7.29
   0  -2  10   70.06    7.33
   0   2 -10   67.95    6.41
   0   2 -10   74.70    5.82
   0   2  10   54.82    8.08
   0  -2 -10   74.75    9.18
   0  -2 -10   58.65    8.09
   0  -2  10   71.14    6.97
   0   2 -10   71.12    7.73
   0   2 -10   80.62    7.71
   0  -2 -10   69.24    8.85
   0   2  10   66.37    6.99
   0  -2  10   71.83    7.83
   0   2 -10   76.70    7.25
   0   2  11   43.17    5.49
   0   2 -11   42.42    6.23
   0  -2  11   47.86    6.06
   0   2 -11   58.35    6.55
   0  -2 -11   59.20    8.23
   0   2 -11   58.06    6.84
   0   2 -11   53.15    6.22
   0   2 -11   47.64    5.48
   0  -2  11   52.15    5.93
   0  -2 -11   51.15    7.87
   0   2  11   52.80    6.18
   0  -2 -11   47.37    7.81
   0   2  11   52.64    6.86
   0  -2 -11   41.79    5.46
   0   2  11   44.65    6.38
   0  -2 -11   51.99    8.08
   0  -2  11   49.97    5.43
   0   2 -11   53.27    4.81
   0   2  11   44.63    6.11
   0   2  12  116.75   11.21
   0  -2  12  147.05   11.50
   0   2 -12  118.92   11.22
   0  -2 -12  134.69   13.84
   0   2 -12  137.41   11.96
   0  -2  12  131.11   10.22
   0  -2 -12  122.69   12.79
   0   2 -12  132.00   11.22
   0  -2  12  140.26   11.10
   0  -2 -12  150.34   14.57
   0   2  12  126.55   11.56
   0  -2 -12  131.78   13.53
   0   2  12  102.70   10.25
   0   2  12  136.78   12.09
   0   2 -12  132.67   11.23
   0   2 -12  120.09   11.67
   0   2 -12  133.17   10.14
   0  -2 -12  110.00   10.22
   0  -2  12  129.90   10.01
   0   2  12  124.32   10.82
   0   2 -12  148.33    9.60
   0   2  13   52.08    6.68
   0   2  13   62.10    7.71
   0  -2  13   55.24    6.37
   0  -2  13   68.72    6.68
   0   2 -13   64.50    7.85
   0   2 -13   64.74    6.59
   0   2  13   55.09    6.75
   0  -2  13   69.43    7.52
   0  -2 -13   67.94    9.88
   0   2  13   53.77    7.32
   0  -2 -13   66.39   10.07
   0  -2 -13   53.02    6.53
   0  -2 -13   57.53    8.73
   0   2  13   58.77    8.00
   0  -2  13   65.23    7.55
   0   2 -13   64.55    7.98
   0   2 -13   63.62    7.63
   0   2 -13   68.89    8.34
   0  -2 -14  388.77   29.06
   0  -2 -14  394.53   27.81
   0   2  14  359.80   25.58
   0   2 -14  358.71   23.31
   0  -2  14  411.87   25.33
   0   2  14  337.39   24.43
   0   2  14  366.07   24.39
   0   2 -14  373.40   26.36
   0  -2  14  410.02   25.71
   0  -2 -14  375.17   27.11
   0   2  14  338.37   25.37
   0   2  14  405.31   26.50
   0   2 -14  368.15   25.24
   0  -2  14  391.06   23.68
   0  -2 -14  330.71   24.14
   0   2 -14  366.79   25.94
   0   2 -14  410.44   25.75
   0  -2  14  405.75   24.23
   0  -2 -14  380.24   29.29
   0  -2  15  194.31   14.97
   0  -2 -15  177.70   18.04
   0   2 -15  160.66   15.23
   0  -2 -15  167.31   16.14
   0   2  15  177.73   14.93
   0  -2  15  183.06   13.51
   0   2  15  164.09   15.08
   0   2 -15  175.90   14.64
   0  -2 -15  152.51   13.40
   0  -2  15  180.00   14.20
   0   2 -15  170.55   13.23
   0  -2  15  176.62   12.90
   0   2  15  168.03   14.88
   0   2 -15  168.74   12.56
   0  -2 -15  186.30   17.97
   0   2 -15  167.11   15.62
   0   2  15  149.78   13.49
   0  -2  16  189.62   15.88
   0  -2  16  228.91   16.16
   0   2 -16  237.89   18.48
   0  -2 -16  218.59   19.68
   0   2 -16  200.91   13.83
   0   2  16  185.21   16.07
   0  -2  16  189.62   14.65
   0  -2  16  196.78   14.19
   0   2 -16  212.46   17.44
   0   2  16  189.04   16.53
   0  -2 -16  168.18   18.68
   0  -2 -16  197.66   17.95
   0   2 -16  184.67   16.05
   0   2  16  158.55   14.72
   0   2 -16  199.44   14.50
   0  -2  16  203.42   15.81
   0  -2  17   26.65    5.64
   0  -2  17   28.05    5.06
   0  -2 -17   13.90    5.62
   0   2 -17   27.77    6.48
   0  -2 -17   22.13    7.27
   0   2  17   30.62    6.06
   0   2 -17   15.99    5.86
   0   2 -17   29.30    6.06
   0   2  17   16.35    5.42
   0  -2  17   25.47    5.43
   0   2 -17   19.39    3.95
   0   2  17   19.60    4.77
   0  -2 -18   72.75   10.51
   0  -2  18   68.71    8.06
   0  -2  18   67.74    8.30
   0  -2  18   62.15    7.09
   0   2  18   66.00    8.61
   0   2  18   59.86    7.91
   0  -2 -18   53.41    8.84
   0   2 -18   71.17    9.61
   0   2 -18   68.21    8.63
   0   2 -19   19.40    4.61
   0   2  19   16.13    4.45
   0   2 -19   13.79    5.04
   0  -2 -19   17.08    6.01
   0  -2  19   12.44    3.55
   0  -2  19   17.96    4.76
   0  -2 -19   23.18    6.17
   0  -2  19   12.96    4.59
   0   2  19   16.08    4.62
   0   2  20    3.16    3.24
   0  -2  20    5.11    3.39
   0  -2  20    8.58    3.65
   0   2 -20    4.26    3.86
   0  -2 -20    3.91    4.21
   0   2 -20    3.95    3.31
   0   2  20    1.41    3.37
   0  -2 -20    7.27    4.72
   0   2 -21    4.58    3.00
   0  -2  21    9.53    3.23
   0   2 -21    3.52    3.24
   0  -2  21    5.82    3.16
   0   2  21    3.70    2.62
   0  -2 -21    0.91    3.22
   0  -2 -21    4.47    4.10
   0   2  21    5.54    3.05
   0  -2  22    9.38    2.84
   0  -2 -22    1.75    3.23
   0   2  22    7.13    2.86
   0   2 -22    8.42    2.91
   0  -2 -22    8.50    3.30
   0  -2  22    9.78    2.93
   0   2 -22    9.50    2.54
   0   2  22    5.05    2.42
   0   2  23    5.42    1.93
   0   2 -23    6.16    2.26
   0  -2 -23    7.52    2.64
   0  -2  23    8.35    2.08
   0   3   0    0.31    2.28
   0  -3   0    1.25    3.44
   0   3   0    1.30    2.86
   0   3   0   -0.49    2.32
   0  -3   0   -0.42    2.83
   0  -3   0    1.08    2.71
   0  -3   0   -0.95    2.51
   0  -3   0    2.72    3.32
   0   3   0    0.80    2.18
   0   3   0   -2.42    2.75
   0   3   0   -2.60    4.38
   0   3   0   -1.69    3.91
   0  -3   0   -1.29    3.33
   0   3   1   91.44    9.38
   0  -3  -1   97.62   12.12
   0   3  -1   77.41    7.23
   0  -3  -1   82.21    9.06
   0   3   1   90.70    7.74
   0   3   1  106.77    9.58
   0   3  -1   84.11    7.53
   0  -3   1  100.83    9.55
   0  -3   1   74.20    8.10
   0   3  -1   81.67    9.12
   0   3  -1   87.17    9.04
   0  -3  -1   97.21    8.63
   0   3  -1   80.30   11.44
   0  -3   1   76.75    8.01
   0  -3  -1  104.47   11.00
   0  -3  -1  106.01    8.96
   0   3  -1   90.03    7.88
   0  -3  -1   88.27    9.29
   0  -3   1  104.41   11.04
   0   3  -1   73.67    7.26
   0  -3  -1   82.31    9.11
   0  -3   1   78.29    8.60
   0   3   1   78.81   11.37
   0  -3  -1   96.67    9.38
   0   3   1   80.24   11.33
   0   3   1   86.98    7.93
   0  -3   1   91.20    9.28
   0   3   2   89.72   11.93
   0  -3   2  103.67    9.25
   0   3  -2  103.80    8.56
   0  -3  -2  102.54   13.08
   0  -3   2  117.12    9.30
   0   3   2  108.52   12.91
   0   3  -2   99.02   10.70
   0   3  -2  100.99    8.60
   0  -3  -2  116.48   10.76
   0   3  -2   97.79    8.32
   0  -3   2  111.61    9.99
   0  -3  -2  106.55    9.42
   0  -3  -2  110.13   10.43
   0  -3   2   95.56    9.07
   0  -3   2  105.77   12.24
   0   3   2  115.35   10.74
   0   3  -2   95.23   12.43
   0  -3  -2  109.42   10.46
   0   3  -2  104.78   10.16
   0   3   2  109.04    8.88
   0  -3  -2  108.16   10.65
   0  -3   2  105.90    9.04
   0  -3   2  102.97   10.00
   0  -3   2   99.04    9.09
   0  -3  -2  109.40   11.79
   0   3  -2  107.62    8.82
   0   3  -2   97.95    8.78
   0  -3   2  112.06   11.90
   0   3   2  111.14    8.89
   0   3  -3  288.01   18.00
   0  -3   3  288.40   19.10
   0   3  -3  277.03   18.21
   0  -3  -3  273.46   21.51
   0   3   3  264.66   18.11
   0  -3  -3  298.53   20.49
   0   3  -3  307.77   20.79
   0   3  -3  231.89   17.85
   0   3   3  283.07   23.05
   0  -3   3  247.65   18.23
   0  -3   3  288.81   22.15
   0   3  -3  238.48   23.04
   0  -3   3  285.89   22.96
   0   3   3  325.50   24.21
   0  -3   3  278.83   18.90
   0   3   3  292.43   18.64
   0   3  -3  276.47   18.03
   0   3   3  286.29   20.60
   0   3  -3  305.83   18.43
   0  -3  -3  273.98   19.15
   0   3   3  288.08   18.81
   0  -3  -3  294.85   24.42
   0  -3   3  304.97   19.01
   0   3  -3  238.66   20.94
   0  -3   3  282.49   19.94
   0  -3  -3  280.62   20.57
   0  -3   3  309.19   19.79
   0   3   4  272.34   18.76
   0   3  -4  303.31   19.16
   0  -3  -4  310.76   20.61
   0   3   4  288.89   23.22
   0  -3   4  260.01   18.31
   0   3   4  318.79   19.04
   0   3  -4  279.98   24.76
   0   3  -4  282.68   18.98
   0   3  -4  296.13   18.58
   0  -3   4  312.02   19.97
   0   3   4  266.94   19.10
   0   3  -4  295.52   23.15
   0  -3  -4  282.59   20.06
   0  -3   4  292.53   21.65
   0  -3   4  271.69   18.70
   0   3  -4  316.15   19.08
   0  -3   4  300.02   20.70
   0  -3   4  311.21   19.76
   0  -3  -4  279.98   21.21
   0  -3  -4  316.08   19.32
   0   3   4  256.57   20.56
   0  -3  -4  296.52   20.92
   0  -3  -4  274.83   24.55
   0  -3   4  317.52   24.22
   0   3  -5    8.60    2.78
   0   3   5    7.35    2.27
   0  -3   5   11.34    3.58
   0  -3   5    6.69    2.79
   0  -3  -5    5.17    3.42
   0  -3  -5    6.02    4.52
   0  -3   5    9.07    3.76
   0  -3  -5    8.56    3.76
   0   3  -5    5.17    4.81
   0   3   5    4.26    3.51
   0  -3   5    8.03    2.87
   0   3   5    8.28    2.81
   0   3  -5    8.32    3.40
   0   3   5    5.51    2.81
   0  -3   5    7.87    2.91
   0  -3   5    8.64    3.60
   0  -3  -5    6.42    2.80
   0  -3   5    6.99    2.93
   0  -3  -5    7.55    3.28
   0   3   5    4.73    2.15
   0   3   5   14.46    4.25
   0  -3   5    5.68    2.64
   0  -3  -5    6.65    3.67
   0   3   5   11.50    3.20
   0   3  -5    3.79    3.53
   0  -3  -5    3.97    4.48
   0   3   6  464.50   27.10
   0   3   6  367.72   25.34
   0   3   6  432.99   25.86
   0  -3  -6  416.38   27.87
   0  -3  -6  426.67   29.08
   0  -3  -6  440.36   26.76
   0  -3  -6  409.32   33.23
   0  -3  -6  468.29   28.86
   0  -3   6  403.66   29.46
   0   3  -6  386.70   25.51
   0   3  -6  374.99   25.99
   0  -3  -6  420.83   27.81
   0   3  -6  381.37   24.63
   0   3  -6  402.40   25.39
   0  -3   6  432.48   25.81
   0   3   6  429.41   26.89
   0  -3  -6  414.08   29.14
   0   3  -6  452.26   26.25
   0   3   6  455.95   30.57
   0  -3   6  459.55   26.29
   0  -3   6  444.24   26.23
   0   3   6  471.98   26.88
   0   3   6  397.82   25.77
   0   3  -6  422.72   25.94
   0  -3   6  408.49   27.57
   0   3   7  203.37   14.64
   0   3  -7  193.11   12.88
   0   3   7  177.41   15.15
   0   3  -7  201.59   14.29
   0   3  -7  172.72   14.20
   0   3  -7  182.32   13.80
   0   3  -7  196.96   13.84
   0  -3  -7  204.86   15.57
   0   3   7  196.72   14.75
   0  -3   7  195.06   13.86
   0   3  -7  179.85   13.80
   0  -3  -7  187.13   15.88
   0   3   7  178.74   13.70
   0  -3  -7  213.02   15.14
   0  -3  -7  187.51   16.89
   0   3   7  167.87   13.50
   0  -3   7  172.60   16.80
   0  -3   7  196.13   14.23
   0   3   7  207.03   14.97
   0  -3  -7  193.37   16.13
   0   3   7  205.33   14.11
   0  -3   7  203.38   14.33
   0   3   8  202.85   15.32
   0   3  -8  238.91   16.49
   0  -3   8  240.09   15.95
   0  -3   8  252.64   16.77
   0   3  -8  211.64   15.59
   0  -3  -8  229.85   18.54
   0  -3  -8  216.82   18.40
   0  -3  -8  226.84   17.11
   0  -3   8  251.18   16.72
   0   3   8  233.12   16.93
   0   3  -8  210.97   14.56
   0   3  -8  223.11   16.73
   0  -3  -8  227.77   19.24
   0   3  -8  233.40   16.20
   0   3   8  226.93   16.81
   0   3   8  208.04   15.78
   0   3   8  204.02   16.37
   0   3  -8  220.13   16.07
   0   3   8  230.10   16.20
   0  -3  -9   89.59   11.02
   0   3   9   82.53    8.16
   0   3  -9   90.89    8.90
   0  -3   9   91.77    8.33
   0  -3  -9   89.86    9.61
   0  -3   9  105.22    9.63
   0  -3  -9   95.65   11.91
   0  -3  -9   80.62   10.51
   0   3   9   82.02    9.03
   0   3  -9   98.19    9.33
   0  -3   9   81.16    7.92
   0   3   9   78.09    8.38
   0  -3   9   93.98    8.69
   0   3  -9   85.63    8.79
   0   3   9   98.73    9.27
   0   3   9   90.47    9.45
   0   3  -9   90.95    7.46
   0   3   9   85.87    9.28
   0  -3  10   29.47    4.88
   0   3 -10   24.72    4.49
   0   3  10   25.27    4.88
   0   3 -10   28.09    4.00
   0  -3 -10   33.77    6.25
   0   3 -10   24.04    5.18
   0  -3 -10   28.49    6.98
   0  -3  10   27.69    4.79
   0   3 -10   30.11    5.90
   0   3  10   24.59    4.59
   0   3  10   31.22    5.55
   0   3  10   27.22    5.54
   0  -3 -10   18.47    6.05
   0  -3 -10   34.93    8.04
   0   3  10   33.11    5.60
   0  -3  10   23.60    4.84
   0   3  10   24.59    4.80
   0  -3 -11   29.01    8.16
   0  -3 -11   36.29    7.89
   0   3  11   37.44    6.31
   0   3 -11   46.39    7.00
   0   3  11   28.83    5.60
   0   3 -11   38.86    5.68
   0   3  11   45.55    6.83
   0  -3  11   40.24    5.67
   0  -3  11   40.31    5.76
   0  -3  11   46.93    6.41
   0   3 -11   47.60    5.01
   0   3 -11   40.34    6.42
   0   3  11   35.50    6.54
   0   3 -11   40.85    5.86
   0   3  11   48.26    6.74
   0  -3 -11   46.40    7.34
   0  -3 -11   41.89    8.81
   0   3 -11   46.77    7.38
   0   3 -12  176.38   13.88
   0   3  12  167.94   14.95
   0   3 -12  193.85   15.01
   0   3 -12  197.68   14.93
   0  -3 -12  176.65   17.63
   0   3 -12  180.40   15.49
   0  -3 -12  186.66   17.96
   0  -3 -12  164.31   15.78
   0   3  12  193.37   15.79
   0   3 -12  184.52   15.78
   0   3  12  183.49   14.94
   0  -3  12  190.67   14.74
   0   3 -12  182.13   14.38
   0   3 -12  212.25   13.29
   0   3  12  165.43   14.65
   0  -3  12  190.92   14.17
   0  -3  12  208.68   14.84
   0   3 -12  182.81   14.64
   0   3  13  129.98   13.32
   0  -3 -13  160.70   17.11
   0  -3  13  188.96   13.98
   0   3 -13  159.71   13.54
   0  -3 -13  163.71   16.47
   0   3  13  158.56   14.10
   0   3 -13  175.07   13.26
   0  -3 -13  160.68   15.32
   0   3 -13  200.23   14.54
   0   3  13  178.12   15.08
   0  -3  13  165.07   12.88
   0   3  13  153.82   13.67
   0  -3  13  188.24   14.19
   0  -3  13  162.50   13.14
   0   3 -13  160.67   13.86
   0   3 -13  177.83   14.45
   0   3 -13  180.44   15.06
   0  -3 -14   28.69    6.38
   0   3  14   30.58    5.74
   0  -3  14   29.62    5.32
   0   3 -14   38.52    6.50
   0  -3  14   43.34    6.29
   0  -3 -14   47.86    9.49
   0  -3 -14   34.91    8.58
   0   3  14   35.43    6.45
   0  -3 -14   30.60    7.48
   0   3 -14   36.21    5.59
   0  -3  14   37.22    5.74
   0   3 -14   36.20    6.48
   0   3  14   32.49    5.92
   0  -3  14   45.10    6.65
   0   3  14   32.65    6.77
   0   3 -14   35.15    6.71
   0   3 -14   37.36    6.14
   0   3  14   35.24    5.67
   0  -3  15   12.07    4.52
   0   3  15    9.06    3.94
   0   3  15    7.49    3.42
   0  -3  15    9.89    3.78
   0   3 -15   14.07    5.58
   0   3  15   12.01    5.07
   0   3 -15    8.20    4.55
   0   3 -15    6.96    4.12
   0  -3 -15   11.78    5.70
   0   3 -15    4.54    3.82
   0   3  15    9.92    4.56
   0  -3 -15    6.00    6.14
   0  -3 -15    7.21    4.45
   0   3  15    9.67    3.75
   0   3 -15    9.26    3.76
   0  -3 -15    6.00    5.90
   0  -3  15   11.72    3.94
   0  -3  15    8.04    4.19
   0   3 -16    6.69    3.37
   0  -3  16    8.25    3.78
   0  -3  16   10.65    4.97
   0  -3 -16    3.36    5.43
   0   3 -16   10.52    4.08
   0   3 -16    7.80    4.24
   0   3  16    5.78    3.58
   0   3  16    3.54    3.19
   0  -3 -16    8.34    4.78
   0  -3 -16    6.54    6.37
   0   3  16    4.59    3.78
   0   3  16    6.68    4.25
   0  -3  16   10.37    3.84
   0  -3  16    7.19    3.99
   0  -3 -17   28.70    7.56
   0  -3  17   28.80    4.77
   0  -3  17   32.99    5.42
   0   3  17   32.60    4.96
   0   3  17   30.74    5.57
   0  -3 -17   26.12    6.19
   0  -3 -17   35.77    8.46
   0   3  17   24.14    5.84
   0   3 -17   29.25    4.90
   0   3  17   27.30    5.86
   0  -3  17   33.89    5.55
   0   3 -17   31.92    4.60
   0   3 -17   31.53    5.95
   0   3 -17   43.08    6.83
   0   3 -18   96.70    9.28
   0  -3  18   78.29    7.71
   0   3  18   72.13    8.64
   0  -3  18   69.53    7.63
   0   3 -18   72.41    7.01
   0   3  18   61.73    7.96
   0  -3 -18   65.76   10.32
   0   3 -18   74.98    8.68
   0   3  18   64.14    8.00
   0  -3 -18   73.67    8.99
   0  -3  19   15.93    3.92
   0  -3 -19   20.01    5.83
   0   3 -19   21.33    4.82
   0  -3  19   16.83    3.64
   0   3  19   19.37    4.68
   0   3  19   18.71    4.26
   0  -3 -19   14.10    4.14
   0   3 -19   15.81    4.30
   0  -3 -20    5.21    2.87
   0   3 -20    5.49    3.01
   0   3 -20    5.08    2.76
   0   3  20    3.30    2.60
   0  -3  20    4.24    2.30
   0   3  20    4.75    2.73
   0  -3 -20    3.58    3.52
   0  -3  20    4.59    2.43
   0  -3  21    4.32    2.38
   0  -3  21    2.57    1.90
   0   3  21    3.42    2.37
   0   3 -21    1.68    2.15
   0  -3 -21    3.10    2.02
   0  -3 -21    2.73    2.72
   0  -3  22   11.00    2.22
   0  -3 -22   14.74    2.93
   0   3  22   11.98    2.27
   0  -4   0  427.07   25.86
   0   4   0  366.74   24.14
   0   4   0  371.66   24.00
   0  -4   0  350.82   25.82
   0   4   0  373.04   25.06
   0  -4   0  389.85   24.78
   0  -4   0  376.89   25.70
   0  -4   0  364.19   26.42
   0  -4   0  381.55   24.14
   0   4   0  395.84   24.21
   0   4   0  319.36   23.38
   0  -4   1  255.57   20.53
   0  -4   1  291.69   19.71
   0   4   1  285.18   19.84
   0   4   1  304.56   19.05
   0   4  -1  246.81   18.52
   0  -4  -1  256.30   19.97
   0   4   1  250.19   18.20
   0   4  -1  262.83   18.72
   0  -4  -1  239.92   20.41
   0  -4   1  251.42   19.89
   0  -4   1  281.14   19.13
   0   4  -1  289.42   18.98
   0  -4   1  266.41   19.92
   0  -4   1  312.41   20.34
   0   4  -1  253.62   18.49
   0  -4  -1  273.01   20.88
   0   4   1  280.76   18.61
   0  -4  -1  286.95   20.09
   0  -4  -1  274.31   18.90
   0   4  -1  272.63   19.41
   0  -4  -2   44.62    7.14
   0   4  -2   54.72    6.78
   0  -4  -2   35.74    6.13
   0  -4  -2   33.81    6.56
   0   4  -2   30.19    5.45
   0  -4   2   36.85    6.33
   0  -4  -2   36.58    7.29
   0  -4   2   44.99    6.06
   0  -4   2   33.32    6.06
   0   4   2   49.36    5.90
   0   4  -2   37.21    5.88
   0   4   2   33.71    5.91
   0   4  -2   38.36    6.05
   0   4   2   28.83    4.90
   0  -4   2   42.77    6.38
   0   4  -2   31.60    5.50
   0   4  -3  481.47   29.38
   0   4  -3  448.81   29.16
   0   4  -3  440.20   29.07
   0  -4  -3  457.02   30.46
   0   4  -3  530.09   30.27
   0   4  -3  437.38   29.23
   0  -4  -3  487.41   29.58
   0  -4  -3  449.38   32.02
   0   4   3  466.20   28.42
   0   4   3  495.95   30.08
   0   4   3  438.79   29.22
   0  -4   3  444.55   29.74
   0  -4  -3  482.45   31.61
   0  -4  -3  493.59   31.09
   0  -4   3  505.45   30.65
   0  -4   3  412.73   28.57
   0   4  -4   64.66    7.73
   0  -4   4   62.23    7.58
   0   4   4   56.93    7.94
   0   4  -4   73.50    7.85
   0   4   4   66.51    7.82
   0  -4   4   58.52    7.13
   0   4  -4   64.19    6.91
   0   4  -4   78.01    8.07
   0  -4  -4   69.15    8.99
   0  -4  -4   83.35    9.07
   0  -4  -4   77.60    9.68
   0   4  -4   64.00    7.99
   0   4   4   68.95    8.15
   0  -4  -4   69.34    8.63
   0  -4  -4   65.85    7.36
   0   4  -4   54.25    7.74
   0   4   5   96.31    9.67
   0   4   5   77.49    8.84
   0   4  -5   79.98    9.19
   0  -4  -5   81.01    9.65
   0   4  -5   76.43    8.26
   0   4   5   78.90    9.28
   0  -4  -5   82.04    8.51
   0   4  -5   98.68    8.40
   0   4  -5   83.71    9.43
   0  -4   5   79.95    8.35
   0   4  -5   85.38    8.76
   0  -4  -5   77.82    9.50
   0  -4   5   89.05    8.74
   0  -4  -5   87.68   10.20
   0   4  -5   82.73    8.26
   0  -4  -5   90.60   10.51
   0   4   5   90.54    8.66
   0  -4  -6   52.57    8.13
   0  -4   6   56.83    6.51
   0   4   6   58.23    6.94
   0  -4  -6   57.51    6.81
   0  -4   6   51.59    6.50
   0  -4  -6   49.25    7.90
   0   4  -6   51.23    6.63
   0   4  -6   51.80    6.29
   0   4  -6   56.46    7.99
   0   4  -6   53.42    6.73
   0  -4  -6   68.42   10.55
   0   4   6   63.40    8.15
   0  -4  -6   51.75    7.82
   0   4  -6   43.88    5.60
   0   4  -6   43.93    7.44
   0   4   6   24.04    6.45
   0  -4   7  429.49   29.17
   0   4  -7  480.26   29.69
   0   4  -7  488.65   30.05
   0  -4   7  495.51   30.11
   0  -4  -7  480.02   32.14
   0   4   7  524.91   31.20
   0  -4  -7  488.46   30.71
   0   4   7  407.21   29.67
   0  -4  -7  454.41   31.81
   0   4   7  455.33   31.27
   0   4   7  438.46   31.09
   0  -4  -7  441.52   32.24
   0  -4  -7  466.11   34.05
   0   4  -7  488.03   30.14
   0   4  -7  542.88   31.70
   0   4  -7  453.97   28.68
   0   4  -7  539.64   31.80
   0   4  -7  511.45   31.11
   0   4  -8   60.50    8.32
   0   4  -8   59.85    6.29
   0  -4  -8   56.34   10.39
   0   4   8   55.86    7.69
   0  -4  -8   47.13    8.45
   0  -4   8   56.58    7.23
   0   4  -8   59.44    7.26
   0   4   8   48.12    7.27
   0   4  -8   62.06    7.80
   0  -4   8   53.51    6.47
   0  -4  -8   50.89    7.74
   0   4   8   55.87    8.04
   0   4   8   53.33    8.00
   0  -4  -8   41.85    6.85
   0   4   8   59.78    6.74
   0   4  -8   58.53    7.71
   0  -4  -9   80.18   12.01
   0   4   9   82.98    9.85
   0   4  -9   80.67    8.79
   0   4   9   84.77    9.61
   0   4  -9   86.46    9.17
   0  -4   9   78.78    7.99
   0   4  -9   82.94    7.56
   0   4   9   79.39    9.72
   0   4   9   53.21    8.09
   0   4  -9   76.20    9.06
   0  -4   9   89.09    9.04
   0  -4  -9   82.47    9.20
   0   4   9   69.50    8.03
   0   4  -9   74.69    9.49
   0  -4  -9   70.23   10.24
   0   4  10   24.06    4.78
   0   4  10   23.41    6.10
   0  -4  10   29.00    5.12
   0   4  10   26.25    4.99
   0   4 -10   28.98    4.52
   0  -4 -10   26.20    5.47
   0   4  10   26.13    5.86
   0  -4  10   30.99    5.67
   0   4 -10   18.35    5.16
   0   4 -10   27.20    5.70
   0   4  10   28.19    6.01
   0  -4 -10   25.83    6.99
   0  -4 -10   29.43    8.67
   0   4 -10   24.31    6.07
   0  -4 -11   44.52    8.73
   0   4  11   35.50    6.15
   0   4 -11   32.31    6.62
   0   4 -11   33.63    6.97
   0  -4 -11   46.38    9.47
   0   4 -11   43.89    6.55
   0  -4 -11   41.37    6.68
   0  -4  11   38.37    6.44
   0   4 -11   53.58    5.66
   0   4  11   42.13    7.24
   0  -4  11   41.44    6.57
   0   4  11   38.19    6.89
   0   4 -11   45.10    6.65
   0   4  11   51.34    7.88
   0   4  11   40.83    5.63
   0  -4  11   44.60    6.07
   0  -4  12  121.89   10.83
   0   4 -12  106.51   10.48
   0  -4  12  124.41   10.51
   0  -4 -12  114.23   13.41
   0  -4  12  113.78   11.12
   0  -4 -12  114.35   11.55
   0   4  12   99.12   11.33
   0   4 -12  143.96   11.49
   0   4  12  114.46   11.19
   0   4  12  105.06   11.49
   0   4 -12  131.11    9.66
   0  -4 -12  117.01   13.81
   0   4 -12  109.23   10.83
   0   4  12  108.07   11.86
   0  -4  13   91.89    9.10
   0   4  13   79.54    9.55
   0  -4  13   90.07    8.93
   0  -4  13   93.30    9.54
   0   4 -13   98.79    9.53
   0   4 -13   87.15    8.61
   0   4 -13  100.58    9.84
   0  -4 -13   72.50    9.18
   0   4  13   82.47    9.44
   0  -4 -13   80.10   11.34
   0  -4  13   96.92    8.97
   0   4  13   87.83   10.42
   0  -4 -13   98.82   12.30
   0   4  14   26.21    5.33
   0  -4 -14   24.28    6.89
   0   4 -14   21.27    4.75
   0   4  14   24.35    5.17
   0   4 -14   21.75    5.16
   0   4 -14   29.56    5.52
   0  -4  14   29.70    5.83
   0   4  14   31.63    6.39
   0  -4  14   34.59    5.92
   0  -4 -14   19.38    5.06
   0  -4 -14   18.00    6.17
   0  -4  14   28.75    4.83
   0  -4  14   23.53    4.80
   0  -4 -15   58.77    8.97
   0  -4  15   56.47    6.89
   0  -4  15   59.11    6.71
   0   4 -15   42.37    6.11
   0   4  15   50.08    6.72
   0  -4 -15   50.60    6.87
   0  -4  15   56.26    6.29
   0   4  15   50.85    7.07
   0  -4  15   62.38    7.21
   0   4 -15   50.07    6.63
   0  -4 -15   49.95    7.97
   0   4 -15   49.68    7.00
   0  -4  16   40.80    5.49
   0  -4  16   47.02    6.14
   0   4 -16   42.55    5.36
   0  -4 -16   35.28    5.97
   0  -4 -16   31.24    7.04
   0  -4 -16   29.86    5.34
   0   4  16   36.84    5.87
   0  -4  16   55.04    6.56
   0   4  16   42.35    5.54
   0   4 -16   38.19    5.57
   0  -4  16   35.97    5.05
   0   4 -16   50.21    6.02
   0   4 -16   50.75    6.57
   0  -4 -17   37.17    5.30
   0  -4  17   44.05    5.53
   0  -4  17   49.66    5.99
   0  -4  17   46.19    5.28
   0  -4  17   38.85    4.73
   0  -4 -17   46.75    7.27
   0   4  17   37.92    5.62
   0   4 -17   43.54    5.66
   0   4 -17   40.76    4.74
   0   4 -17   44.72    5.36
   0  -4  18   28.60    4.44
   0  -4  18   36.23    4.40
   0  -4 -18   31.74    5.80
   0   4 -18   24.21    3.72
   0  -4  18   24.54    3.47
   0   4  18   26.64    4.39
   0  -4 -18   25.07    4.04
   0   4 -18   36.64    5.10
   0   4 -19   11.43    3.00
   0   4  19    9.98    2.65
   0  -4  19    6.79    2.30
   0  -4  19   17.23    3.34
   0  -4 -19   15.74    3.95
   0  -4  20    9.00    2.20
   0   4 -20   10.27    2.24
   0  -4 -20    5.87    2.32
   0   4  20    8.67    2.09
   0  -5   0   -0.64    4.44
   0   5   0   -3.37    4.32
   0  -5   0   -1.99    3.02
   0   5   0   -2.27    4.05
   0   5   0   -0.55    4.05
   0   5   0    2.98    4.81
   0   5   0    2.69    4.38
   0  -5  -1   18.86    6.85
   0   5  -1   21.10    6.12
   0   5   1    5.52    4.52
   0   5  -1   11.09    5.25
   0  -5  -1   14.52    5.21
   0   5   1    8.14    4.67
   0  -5  -1   16.17    5.02
   0  -5   1   16.27    5.46
   0  -5   1   10.03    3.85
   0   5   1   16.09    5.12
   0   5  -1   15.33    5.46
   0   5  -1   18.23    5.33
   0   5   1   21.03    5.19
   0   5  -1   14.83    5.12
   0   5  -2    3.88    4.37
   0  -5  -2    1.41    5.59
   0  -5  -2    4.52    3.77
   0  -5  -2    3.63    4.45
   0   5   2    2.42    3.75
   0   5  -2   -3.23    5.30
   0   5  -2    0.48    4.20
   0  -5   2    2.84    3.33
   0   5   2    7.16    5.31
   0  -5  -2    5.19    4.93
   0   5  -2    5.24    4.94
   0   5   2   -0.44    3.35
   0   5  -2    1.96    4.17
   0   5   2    5.05    4.37
   0  -5   2    6.77    4.77
   0  -5   3   25.57    5.79
   0  -5   3   20.92    5.00
   0  -5  -3   26.62    5.54
   0   5   3   17.76    4.73
   0   5  -3   20.70    6.04
   0  -5  -3   31.92    6.89
   0  -5  -3   25.01    7.44
   0   5  -3   15.27    5.85
   0   5  -3   25.12    5.04
   0  -5  -3   23.66    6.09
   0   5   3   23.28    5.70
   0   5  -3   27.41    6.08
   0   5   4   75.18    8.08
   0   5  -4   60.94    9.18
   0  -5  -4   78.41    9.63
   0  -5  -4   62.76   10.64
   0  -5   4   74.94    8.36
   0   5  -4   68.48    9.00
   0  -5  -4   75.90    9.77
   0   5  -4   69.22    8.21
   0   5  -4   64.41    7.63
   0   5   4   69.01    9.27
   0   5  -4   60.82    8.88
   0  -5  -4   78.26    9.85
   0   5   4   61.13    6.96
   0  -5   4   76.23    8.73
   0   5  -5   58.28    7.48
   0   5   5   53.17    8.26
   0  -5   5   43.45    7.00
   0  -5   5   49.69    6.95
   0  -5  -5   40.23    7.13
   0  -5  -5   54.23    7.96
   0   5   5   48.80    7.57
   0  -5  -5   52.68    8.19
   0  -5   5   42.86    6.46
   0   5  -5   53.27    8.03
   0   5   5   42.67    6.19
   0   5  -5   32.59    5.90
   0  -5  -6    8.41    4.45
   0  -5   6   18.24    4.43
   0   5   6   17.64    5.89
   0  -5   6   22.98    5.05
   0   5  -6   20.60    6.32
   0   5  -6   25.82    5.64
   0  -5  -6   17.59    5.35
   0  -5  -6   26.01    5.96
   0   5   6   18.78    4.37
   0   5   6   13.52    5.41
   0   5  -6   23.43    4.71
   0  -5   6   14.22    5.04
   0   5  -6   14.64    4.19
   0  -5  -7  273.48   22.45
   0   5  -7  286.16   19.82
   0  -5  -7  260.37   21.28
   0  -5  -7  259.65   23.66
   0  -5  -7  281.81   21.27
   0   5   7  301.37   22.50
   0   5   7  277.91   20.57
   0  -5   7  298.75   20.32
   0   5  -7  283.32   19.37
   0  -5   7  299.42   20.41
   0   5  -7  327.50   21.26
   0  -5  -8  596.41   39.57
   0   5  -8  593.24   35.63
   0  -5   8  623.74   36.75
   0   5   8  557.68   38.54
   0   5  -8  633.94   37.53
   0  -5   8  616.79   36.85
   0  -5  -8  581.82   41.08
   0  -5  -8  575.12   38.13
   0   5  -8  565.78   36.29
   0   5   8  615.17   37.09
   0   5  -9  617.20   36.53
   0  -5  -9  514.39   37.76
   0  -5  -9  552.60   39.47
   0  -5  -9  520.51   36.19
   0   5   9  565.16   37.48
   0   5   9  558.07   35.26
   0  -5   9  613.01   35.71
   0   5  -9  608.70   34.42
   0  -5   9  558.97   35.24
   0   5  -9  612.77   35.74
   0   5 -10  147.02   10.57
   0  -5  10  140.30   11.59
   0   5 -10  143.24   11.77
   0   5 -10  134.84   12.07
   0   5  10  120.23   10.89
   0  -5 -10  124.70   13.39
   0  -5 -10  118.81   14.20
   0  -5 -10  113.30   11.63
   0   5  10  128.65   12.84
   0   5 -11   62.81    6.97
   0  -5  11   73.49    7.89
   0   5 -11   69.27    8.13
   0   5  11   72.99    8.91
   0  -5 -11   59.67    8.78
   0   5  11   72.53    7.24
   0   5 -11   75.68    6.63
   0  -5 -11   54.95    9.79
   0   5 -11   69.66    7.99
   0  -5 -12   65.94    9.50
   0   5 -12   55.49    7.14
   0   5  12   58.77    7.63
   0  -5  12   57.78    6.95
   0   5 -12   66.66    7.25
   0   5 -12   58.60    6.30
   0  -5 -12   58.56    8.19
   0  -5  12   56.39    7.11
   0  -5  13   42.31    5.71
   0  -5 -13   38.69    7.22
   0  -5  13   32.60    5.36
   0   5  13   40.08    5.92
   0   5 -13   30.90    5.12
   0  -5  13   37.82    5.43
   0  -5 -13   32.43    6.16
   0   5 -13   42.68    5.87
   0  -5 -14   29.92    5.75
   0   5  14   32.05    4.86
   0  -5 -14   28.03    5.58
   0  -5  14   27.26    4.63
   0  -5  14   36.78    5.17
   0   5 -14   27.14    4.67
   0  -5  14   29.21    4.52
   0   5 -14   30.97    4.76
   0   5 -15   26.83    3.92
   0   5 -15   28.02    4.42
   0  -5  15   24.28    4.06
   0   5  15   20.73    3.69
   0  -5 -15   18.50    4.28
   0  -5 -15   19.15    4.31
   0  -5  15   25.00    3.97
   0  -5  15   21.47    3.96
   0  -5  16   15.35    3.02
   0   5  16   15.12    3.46
   0  -5  16   10.71    2.98
   0  -5 -16   15.33    3.72
   0  -5  16   17.04    3.14
   0   5 -16   13.40    3.33
   0   5 -16   17.35    2.86
   0  -5 -17   37.27    4.50
   0   5  17   33.17    4.07
   0  -5  17   32.84    3.83
   0   5 -17   39.01    3.92
   0  -5  17   42.42    4.05
   0  -6   0  640.49   41.51
   0   6   0  641.18   39.26
   0   6   0  724.31   40.90
   0   6  -1   38.12    5.69
   0   6   1   38.09    6.34
   0   6   1   35.25    6.68
   0  -6  -1   33.69    7.24
   0   6   1   39.13    5.53
   0   6  -1   36.61    6.50
   0  -6   1   32.98    6.32
   0   6  -2   49.25    6.50
   0  -6   2   48.22    6.69
   0   6   2   62.86    8.37
   0   6   2   59.58    7.38
   0   6  -2   53.58    7.44
   0  -6   2   54.73    7.31
   0   6  -2   61.44    6.78
   0   6   2   55.74    6.37
   0  -6  -2   45.14    8.04
   0   6   3  170.30   13.16
   0  -6  -3  169.93   15.69
   0   6   3  146.67   11.89
   0   6  -3  148.06   12.30
   0   6  -3  176.00   13.07
   0  -6   3  163.17   13.12
   0   6  -3  186.10   14.48
   0  -6   3  155.26   12.71
   0   6  -4   44.81    5.66
   0   6  -4   41.92    7.17
   0   6   4   49.06    6.17
   0  -6   4   41.98    5.19
   0  -6  -4   39.64    8.02
   0  -6   4   48.87    6.39
   0  -6   4   47.78    6.15
   0   6  -4   34.34    5.83
   0  -6  -5   22.60    6.59
   0   6   5   24.93    4.28
   0  -6   5   17.17    3.79
   0   6  -5   32.17    4.66
   0  -6   5   19.18    4.69
   0   6  -5   23.21    5.49
   0   6  -5   26.17    5.06
   0  -6  -6   29.21    5.23
   0  -6  -6   21.59    7.01
   0   6  -6   24.72    4.15
   0  -6   6   21.35    3.92
   0  -6   6   20.68    4.72
   0   6  -6   23.25    5.01
   0   6   6   25.14    5.90
   0   6   7   13.90    4.63
   0   6  -7   11.84    3.39
   0   6  -7   13.97    3.27
   0  -6   7    9.05    3.73
   0  -6  -7   13.44    3.98
   0  -6   7   10.43    2.97
   0  -6   8   93.17    7.93
   0   6  -8   92.83    7.56
   0  -6  -8   84.03   10.81
   0   6   8  107.16   10.13
   0   6  -8   94.31    7.87
   0  -6  -8   99.78    9.44
   0  -6   8   99.78    8.69
   0  -6  -9   16.69    5.26
   0  -6   9   18.13    3.85
   0   6  -9   11.87    3.08
   0   6  -9   16.45    2.80
   0  -6   9   15.49    3.14
   0   6   9   11.90    3.97
   0  -6  -9   11.68    3.50
   0  -6  10    1.52    2.62
   0   6 -10   -0.56    2.94
   0   6  10    1.36    1.83
   0  -6 -10    2.34    4.31
   0  -6  10    1.76    2.01
   0  -6 -10    4.05    2.68
   0   6  10    3.29    3.03
   0   6 -10    2.57    2.32
   0   6  11   33.81    4.06
   0   6 -11   46.85    5.19
   0  -6 -11   40.16    6.14
   0   6  11   45.70    5.47
   0  -6 -11   41.52    4.99
   0  -6  11   46.20    5.01
   0  -6  11   37.36    4.13
   0  -6  12   22.47    3.37
   0  -6  12   15.57    2.51
   0   6 -12   24.45    3.61
   0   6  12   14.47    2.60
   0   6  12   25.18    3.77
   0  -6 -12   20.08    3.23
   0  -6 -12   23.07    4.33
   0   6 -12   26.41    3.88
   0  -6  13    0.83    1.78
   0  -6 -13    0.25    2.12
   0   6 -13    4.60    2.13
   0   6  13    2.52    1.67
   0   6 -14    2.15    1.61
   0  -6  14   -0.25    1.28
   0  -6  14   -0.67    1.49
   0   7   0   -1.21    2.05
   0  -7   0    0.70    2.21
   0  -7   0    2.11    1.79
   0  -7   1   28.48    3.66
   0   7  -1   32.04    3.82
   0  -7  -1   23.68    3.10
   0  -7  -1   30.07    4.39
   0   7   1   38.87    4.22
   0  -7   1   26.95    3.39
   0   7  -1   31.74    3.78
   0  -7  -2   11.66    3.45
   0   7   2   15.27    3.02
   0  -7   2   13.12    2.51
   0   7  -2   13.97    2.96
   0   7  -2    8.09    2.34
   0   7   3   22.71    3.48
   0   7  -3   17.63    3.18
   0  -7  -3   20.65    4.09
   0  -7   3   17.03    2.83
   0   7  -3   19.23    2.74
   0   7  -4    6.36    2.26
   0   7  -4    5.72    1.88
   0  -7  -4    5.67    2.98
   0  -7   4    7.19    2.13
   0  -7   5    6.97    2.05
   0   7  -5    5.32    1.52
   0   7  -5    7.12    2.42
   0  -7  -5    5.70    2.85
   0  -7   6   18.49    2.66
   0   7   6   19.09    2.89
   0  -7  -6   19.62    3.57
   0  -7   6   21.53    2.76
   0   7  -6   25.18    3.16
   0   7  -7   23.69    2.94
   0  -7   7   19.84    2.57
   0  -7   7   20.96    2.61
   0  -7  -7   16.59    3.16
   0   7   7   22.14    2.72
   0   7  -8    8.53    1.86
   0   7   8    5.96    1.56
  -1   0  24   44.56    4.63
   1   0 -24   39.98    5.03
   1   0 -24   49.03    5.77
   1   0 -23   -0.49    3.41
  -1   0  23    3.58    2.59
  -1   0  23    3.41    2.51
   1   0 -23    5.50    3.47
  -1   0  22    4.36    2.88
  -1   0  22    9.82    2.83
   1   0 -22    7.81    4.48
  -1   0  22    7.42    3.44
  -1   0  21    0.49    3.45
   1   0 -21    7.85    3.91
  -1   0  21    3.56    2.65
   1   0 -21    9.55    5.37
  -1   0  21    5.15    3.67
   1   0 -21    0.59    4.10
   1   0 -20    1.23    4.00
   1   0 -20   14.61    6.23
  -1   0  20    4.29    4.14
   1   0 -20    8.50    5.58
  -1   0  20    9.00    4.01
  -1   0  20    5.61    3.31
  -1   0  19   28.78    6.15
   1   0 -19   29.96    8.06
  -1   0  19   30.10    5.78
   1   0 -19   22.94    6.53
   1   0 -19   35.76    5.19
   1   0 -19   21.72    6.60
  -1   0  19   28.12    5.64
   1   0 -18   49.85    8.76
   1   0 -18   53.12    6.58
  -1   0  18   48.61    7.68
  -1   0  18   41.25    6.96
   1   0 -18   48.10    8.88
   1   0 -18   50.59    9.30
  -1   0  18   51.34    7.64
  -1   0  17  689.70   42.18
  -1   0  17  670.89   41.96
   1   0 -17  663.67   40.28
  -1   0  17  653.18   41.31
   1   0 -17  638.98   43.43
   1   0 -17  704.72   44.84
   1   0 -17  684.24   43.89
   1   0 -16   26.22    7.35
  -1   0  16   37.98    6.36
  -1   0  16   35.24    5.99
   1   0 -16   40.74    7.90
  -1   0  16   32.58    6.17
   1   0 -16   35.41    5.48
   1   0 -16   28.18    6.97
   1   0 -15  243.67   19.52
   1   0 -15  239.04   16.65
  -1   0  15  250.34   18.26
   1   0 -15  221.42   18.83
   1   0 -15  224.30   17.24
  -1   0  15  199.67   15.88
  -1   0  15  258.91   18.07
   1   0 -15  239.94   19.00
  -1   0  15  253.23   17.61
   1   0 -14  123.20   11.54
  -1   0  14  149.30   12.47
  -1   0  14  147.17   11.90
   1   0 -14  152.12   13.22
  -1   0  14  151.26   12.24
   1   0 -14  141.67   13.23
   1   0 -14  160.50   11.55
  -1   0  14  127.69   10.76
   1   0 -14  128.64   12.93
  -1   0  13  416.57   26.94
   1   0 -13  421.14   27.73
   1   0 -13  398.94   28.76
  -1   0  13  469.27   28.97
  -1   0  13  451.22   28.22
  -1   0  13  489.33   28.31
   1   0 -13  501.27   27.76
  -1   0  12    2.91    2.41
  -1   0  12    3.74    2.66
  -1   0  12    3.05    2.69
   1   0 -12    0.62    2.44
  -1   0  12    4.62    2.43
   1   0 -12    7.21    3.60
   1   0 -12    4.33    2.48
   1   0 -11  230.19   19.03
   1   0 -11  261.22   17.27
  -1   0  11  294.91   18.36
  -1   0  11  247.40   18.04
  -1   0  11  304.50   17.80
   1   0 -11  237.28   19.92
  -1   0  11  270.25   16.91
  -1   0  11  273.44   18.11
   1   0 -11  276.09   18.31
   1   0 -11  245.83   17.37
   1   0 -11  240.79   16.98
  -1   0  11  288.85   17.53
  -1   0  11  289.62   21.57
  -1   0  10   14.36    4.16
  -1   0  10   13.04    2.74
   1   0 -10   10.14    3.42
   1   0 -10   13.09    2.74
  -1   0  10   12.13    2.97
   1   0 -10    6.18    3.44
  -1   0  10    8.23    2.82
   1   0 -10   14.09    3.38
  -1   0  10   19.57    3.52
  -1   0  10   14.30    2.75
   1   0 -10   15.98    4.24
  -1   0  10   10.85    3.51
   1   0 -10   13.93    2.86
   1   0 -10   13.83    3.04
   1   0 -10   12.39    3.24
  -1   0  10    8.96    2.65
   1   0  -9  529.33   31.90
   1   0  -9  484.37   31.03
   1   0  -9  538.67   29.34
   1   0  -9  445.20   29.36
  -1   0   9  492.47   29.79
  -1   0   9  538.44   32.60
   1   0  -9  483.84   30.86
   1   0  -8  385.62   25.04
   1   0  -8  398.62   24.18
  -1   0   8  392.59   24.16
   1   0  -8  416.47   23.80
   1   0  -8  409.62   25.49
   1   0  -8  419.54   26.03
   1   0  -7    7.84    1.93
   1   0  -7    6.29    1.99
   1   0  -7   10.20    2.78
   1   0  -7   10.66    3.12
  -1   0   7    8.41    2.11
   1   0  -7    8.22    2.88
   1   0  -6  193.40   12.93
   1   0  -6  189.85   13.11
   1   0  -6  198.19   11.84
   1   0  -6  198.52   12.39
  -1   0   6  178.54   12.10
   1   0  -5  791.78   42.63
   1   0  -5  801.23   43.32
   1   0  -5  799.05   43.79
   1   0  -5  784.36   43.87
  -1   0   5  752.64   42.97
   1   0  -4  795.05   44.48
   1   0  -4  804.01   44.20
  -1   0   4  883.37   45.11
  -1   0   4  735.46   43.69
   1   0  -4  845.96   43.53
  -1   0   3  495.52   28.55
   1   0  -3  490.75   27.48
   1   0  -3  548.61   28.45
   1   0  -2 1851.07   99.23
  -1   0   2 1822.98   99.37
   1   0  -2 1905.84   99.20
   1   0  -1  692.66   34.04
   1   0  -1  582.49   33.72
  -1   0   1  569.26   33.60
   1   0  -1  641.44   33.35
  -1   0   0 1344.19   73.59
   1   0   0 1379.09   73.21
   1   0   0 1414.40   73.82
  -1   0  -1 4029.56  217.85
   1   0   1 4217.47  218.16
  -1   0  -2 3187.54  175.90
   1   0   2 3379.12  177.15
   1   0   2 3556.82  176.44
  -1   0  -2 3357.89  177.61
  -1   0  -3  289.86   17.16
  -1   0  -3  281.53   18.71
   1   0   3  334.25   17.82
   1   0   3  314.71   18.17
  -1   0  -4  973.20   55.86
  -1   0  -4  995.87   56.72
   1   0   4 1091.99   56.04
   1   0   4 1021.26   55.93
   1   0   4 1037.59   55.64
  -1   0  -4  978.51   54.95
   1   0   5 1087.62   62.49
  -1   0  -5 1115.21   61.59
  -1   0  -5 1135.09   63.69
  -1   0  -5 1169.99   62.59
   1   0   5 1141.22   62.50
   1   0   6   19.26    3.59
  -1   0  -6   20.59    3.47
  -1   0  -6   22.68    3.45
  -1   0  -6   18.57    1.77
   1   0   6   19.10    3.75
  -1   0  -6   12.29    3.84
  -1   0  -7 1061.89   58.35
   1   0   7 1048.30   58.58
  -1   0  -7 1075.90   58.90
  -1   0  -7  995.33   60.69
  -1   0  -7 1027.84   55.80
  -1   0  -8 1977.67  109.43
   1   0   8 2228.08  112.94
  -1   0  -8 2167.73  113.24
  -1   0  -8 2019.29  112.52
  -1   0  -8 2147.76  116.00
   1   0   9  501.01   28.35
  -1   0  -9  438.75   25.80
  -1   0  -9  470.55   29.53
  -1   0  -9  490.44   28.80
  -1   0  -9  419.68   27.52
  -1   0  -9  520.09   33.31
   1   0   9  482.89   29.54
  -1   0  -9  500.22   29.13
   1   0   9  450.97   27.73
   1   0   9  515.98   27.67
  -1   0 -10  194.23   14.68
   1   0  10  192.81   14.14
  -1   0 -10  188.52   14.89
   1   0  10  202.93   13.51
   1   0  10  200.08   13.12
   1   0  10  182.14   13.58
  -1   0 -10  193.57   18.24
  -1   0 -10  213.32   14.95
  -1   0 -10  226.19   14.73
   1   0  10  169.22   14.68
  -1   0 -10  212.64   14.08
   1   0  11  185.96   15.82
   1   0  11  203.09   13.20
  -1   0 -11  198.68   19.48
  -1   0 -11  177.81   15.24
  -1   0 -11  216.90   15.58
  -1   0 -11  197.04   13.29
   1   0  11  219.19   14.77
   1   0  11  208.61   14.00
  -1   0 -11  215.50   15.84
   1   0  11  213.44   14.37
  -1   0 -11  228.20   14.99
   1   0  11  211.54   15.16
   1   0  12   47.85    5.91
   1   0  12   46.18    6.19
  -1   0 -12   43.72    6.41
  -1   0 -12   43.81    6.53
  -1   0 -12   48.17    6.71
   1   0  12   43.53    4.71
   1   0  12   49.52    5.47
  -1   0 -12   46.09    4.83
  -1   0 -12   57.33    6.30
   1   0  12   59.45    6.23
   1   0  13   31.22    5.12
  -1   0 -13   45.01    6.93
   1   0  13   49.23    6.73
  -1   0 -13   42.54    5.88
  -1   0 -13   47.19    6.88
   1   0  13   38.69    4.47
  -1   0 -13   41.48    6.49
   1   0  13   38.08    5.24
   1   0  13   39.02    5.72
  -1   0 -14  164.70   14.17
   1   0  14  163.41   13.17
  -1   0 -14  154.63   14.53
   1   0  14  128.25   10.91
  -1   0 -14  173.84   13.43
  -1   0 -14  151.14   14.26
   1   0  14  176.67   12.79
   1   0  14  174.66   13.33
   1   0  14  180.65   14.32
   1   0  15  255.62   17.52
  -1   0 -15  242.26   18.96
  -1   0 -15  214.79   19.09
   1   0  15  253.21   19.13
  -1   0 -15  233.52   18.00
   1   0  15  259.77   18.39
   1   0  15  233.02   17.70
  -1   0 -15  235.56   19.69
  -1   0 -16    2.83    4.72
  -1   0 -16    4.01    4.11
   1   0  16    3.42    3.97
   1   0  16    3.40    3.98
   1   0  16    4.06    3.70
   1   0  16    6.24    3.35
  -1   0 -16    5.82    3.94
  -1   0 -17  128.23   13.94
  -1   0 -17  114.51   11.56
   1   0  17  129.18   11.35
   1   0  17  130.11   12.86
   1   0  17  129.03   11.26
   1   0  17  135.21   12.40
   1   0  18  139.30   12.81
  -1   0 -18  113.22   11.43
   1   0  18  110.06   10.34
   1   0  18  127.66   11.93
  -1   0 -18  104.10   13.07
   1   0  18  134.38   11.19
  -1   0 -19  121.38   11.60
   1   0  19  132.34   11.28
   1   0  19  116.16   12.06
  -1   0 -19  150.68   14.69
   1   0  19  123.75   12.12
   1   0  20   34.69    5.22
   1   0  20   38.55    6.16
   1   0  20   47.21    6.78
  -1   0 -20   38.48    5.94
  -1   0 -20   48.10    8.24
  -1   0 -21    2.60    2.82
  -1   0 -21   -1.18    4.37
   1   0  21   -1.56    2.96
  -1   0 -21    1.78    3.64
   1   0  21    1.54    2.26
   1   0  21    2.98    3.23
  -1   0 -22    7.84    2.73
  -1   0 -22   14.85    3.26
   1   0  22   15.12    3.27
   1   0  22   13.66    3.64
  -1   0 -22    9.59    4.28
  -1   0 -22   13.24    4.25
  -1   0 -23   16.60    3.71
   1   0  23   20.95    3.43
   1   0  23   13.95    2.45
  -1   0 -23   15.32    3.20
  -1   1  23   20.97    3.53
  -1  -1  23   21.76    3.75
   1   1 -23   27.44    5.23
  -1  -1  23   22.91    3.87
   1  -1 -23   21.69    4.22
   1   1 -22   18.56    5.19
  -1   1  22   14.80    3.13
   1  -1 -22   21.78    4.96
   1  -1 -22   17.10    4.33
  -1  -1  22   15.74    3.94
  -1  -1  22   23.94    4.39
  -1   1  22   17.73    3.84
   1   1 -21   32.94    6.95
  -1  -1  21   28.08    5.34
   1  -1 -21   27.57    6.25
  -1   1  21   29.47    5.35
  -1  -1  21   33.26    5.44
  -1   1  21   26.02    4.94
   1  -1 -21   30.14    6.27
   1   1 -20   18.03    6.54
  -1  -1  20   19.37    4.86
  -1   1  20   15.44    4.39
  -1   1  20   27.35    5.52
   1   1 -20   10.03    3.37
   1  -1 -20   10.83    6.02
   1  -1 -20   24.35    6.75
  -1  -1  20   21.58    5.12
  -1   1  19  139.14   13.24
   1  -1 -19  150.60   16.23
  -1   1  19  127.39   12.36
   1  -1 -19  123.64   14.55
   1   1 -19  134.08   13.42
  -1  -1  19  147.24   12.82
   1   1 -19  154.85   15.31
  -1  -1  19  153.26   13.34
   1   1 -19  152.61   12.15
  -1   1  18  273.62   21.21
  -1  -1  18  286.61   20.53
   1  -1 -18  282.20   23.39
  -1   1  18  268.44   19.71
  -1  -1  18  294.82   20.95
   1   1 -18  287.13   19.74
  -1  -1  18  296.07   20.03
   1   1 -18  280.96   22.86
  -1   1  18  249.89   20.22
   1   1 -18  307.68   23.38
   1  -1 -18  270.69   23.83
   1   1 -18  272.58   20.94
  -1  -1  18  257.80   18.82
   1   1 -18  282.25   22.03
  -1  -1  17   58.73    8.29
  -1  -1  17   74.16    8.95
   1   1 -17   72.69   10.59
  -1   1  17   69.15    8.17
   1  -1 -17   64.96   10.37
   1   1 -17   81.69   10.16
  -1  -1  17   79.64    8.46
   1   1 -17   78.97    8.23
  -1   1  17   65.01    8.99
  -1   1  17   68.14    8.65
   1   1 -17   73.65   10.74
  -1  -1  17   57.97    7.30
   1   1 -17   69.33    8.87
   1   1 -17   82.82   11.14
   1  -1 -17   65.11   11.26
   1   1 -16  341.07   25.59
  -1  -1  16  343.96   23.37
   1  -1 -16  300.87   25.48
   1   1 -16  407.69   26.46
  -1   1  16  328.33   23.35
   1  -1 -16  317.25   25.94
   1   1 -16  347.65   24.89
  -1   1  16  333.11   23.18
  -1  -1  16  298.33   21.58
  -1  -1  16  349.13   23.10
   1  -1 -16  286.24   24.98
   1   1 -16  323.77   23.84
   1   1 -16  361.57   22.96
  -1   1  16  341.26   24.21
   1   1 -16  332.48   25.22
  -1   1  15  314.58   23.57
  -1   1  15  315.50   22.93
  -1  -1  15  347.38   22.78
   1  -1 -15  330.39   25.71
   1   1 -15  343.78   24.96
  -1   1  15  335.48   22.94
  -1  -1  15  327.61   22.52
   1   1 -15  339.30   24.49
   1  -1 -15  345.46   25.47
  -1  -1  15  325.28   21.68
   1  -1 -15  327.87   25.39
   1  -1 -14   52.89    7.74
  -1   1  14   43.22    6.00
   1   1 -14   39.90    6.52
   1  -1 -14   40.34    7.41
  -1   1  14   38.58    6.13
  -1  -1  14   44.22    5.89
  -1  -1  14   44.46    6.02
  -1  -1  14   45.60    5.74
   1   1 -14   47.92    7.63
  -1   1  14   47.11    6.41
   1  -1 -14   40.37    7.52
  -1  -1  14   39.11    5.30
   1   1 -14   48.32    7.41
  -1   1  14   46.29    6.27
   1   1 -14   41.11    6.22
   1  -1 -14   38.98    7.15
   1   1 -13  207.42   15.77
  -1  -1  13  222.67   15.23
  -1  -1  13  211.22   14.32
  -1  -1  13  233.14   15.58
  -1  -1  13  216.40   15.91
  -1   1  13  205.66   16.16
   1  -1 -13  200.06   16.85
   1   1 -13  225.37   16.78
   1  -1 -13  193.25   17.03
   1  -1 -13  200.98   16.83
  -1   1  13  207.13   15.68
  -1   1  13  178.28   14.92
   1   1 -13  207.74   15.81
  -1  -1  13  216.07   14.65
   1   1 -13  200.49   14.78
  -1   1  13  217.36   15.58
   1   1 -13  226.21   16.62
   1  -1 -13  186.29   16.02
  -1   1  12  166.02   13.23
   1   1 -12  187.08   13.91
  -1   1  12  175.69   13.98
  -1  -1  12  166.95   12.87
   1   1 -12  182.66   13.61
   1  -1 -12  170.67   14.87
   1  -1 -12  168.98   14.47
  -1  -1  12  152.82   13.68
  -1  -1  12  201.20   14.10
  -1  -1  12  171.88   12.41
  -1  -1  12  211.37   13.05
   1   1 -12  199.15   14.62
   1  -1 -12  170.52   14.32
   1  -1 -12  167.32   14.10
  -1   1  12  161.31   13.56
  -1  -1  12  176.23   12.87
   1   1 -12  202.21   14.56
  -1  -1  12  210.06   13.78
   1  -1 -12  198.96   15.01
   1   1 -12  159.20   12.67
   1  -1 -12  179.48   14.84
  -1   1  12  184.07   13.56
   1  -1 -11  182.53   16.38
   1   1 -11  179.64   12.70
  -1   1  11  174.65   13.15
  -1  -1  11  182.81   12.40
   1  -1 -11  185.10   14.40
   1  -1 -11  188.15   15.28
  -1  -1  11  178.16   12.25
   1   1 -11  184.84   13.49
  -1  -1  11  204.77   13.65
   1  -1 -11  153.35   13.77
   1   1 -11  194.18   13.60
   1   1 -11  160.94   15.10
   1   1 -11  194.41   14.11
   1  -1 -11  169.51   13.64
   1  -1 -11  181.88   14.48
  -1  -1  11  174.77   12.60
   1  -1 -11  205.11   14.79
  -1   1  11  176.22   13.75
  -1  -1  11  199.14   13.15
  -1  -1  11  175.06   12.52
  -1   1  11  144.82   14.23
  -1  -1  11  172.19   13.62
   1  -1 -11  177.70   13.85
   1   1 -11  161.77   17.34
  -1   1  11  180.18   13.11
  -1   1  11  185.36   13.63
  -1   1  10  812.07   46.30
  -1  -1  10  833.07   45.98
   1  -1 -10  863.36   47.62
  -1  -1  10  852.28   45.13
  -1  -1  10  788.37   46.21
   1   1 -10  699.12   51.04
   1   1 -10  795.36   51.77
   1   1 -10  779.25   45.85
   1   1 -10  910.07   47.33
   1   1 -10  758.44   45.78
   1  -1 -10  798.75   47.24
  -1  -1  10  812.76   44.85
   1  -1 -10  831.91   47.17
   1  -1 -10  802.81   49.70
   1   1 -10  700.97   48.04
   1  -1 -10  884.13   48.63
   1  -1 -10  805.00   46.54
   1   1 -10  790.69   45.22
  -1  -1  10  828.07   45.36
  -1  -1  10  738.66   49.71
  -1   1  10  861.88   46.90
  -1   1  10  746.99   45.76
  -1  -1  10  814.16   45.20
  -1   1  10  777.28   48.30
  -1  -1  10  751.33   44.63
  -1   1  10  826.42   45.90
   1  -1 -10  775.15   46.35
   1   1  -9  457.40   28.17
   1  -1  -9  479.10   29.51
  -1   1   9  461.38   30.23
   1  -1  -9  475.22   29.06
  -1  -1   9  463.17   31.74
   1  -1  -9  470.43   31.50
   1   1  -9  497.93   33.86
  -1  -1   9  486.90   28.62
   1   1  -9  454.29   28.16
   1  -1  -9  503.11   28.72
   1   1  -9  448.63   27.55
  -1   1   9  459.25   28.07
  -1   1   9  481.60   28.60
  -1  -1   9  496.86   27.46
  -1  -1   9  468.07   27.02
   1  -1  -9  544.35   30.70
  -1   1   9  489.67   28.91
  -1  -1   9  490.92   27.70
   1   1  -9  478.31   33.10
  -1  -1   9  450.18   27.22
  -1  -1   8  838.94   51.63
  -1   1   8  810.34   50.15
   1  -1  -8  899.30   49.63
   1   1  -8  912.98   53.53
   1   1  -8  878.59   52.98
  -1  -1   8  870.63   46.97
  -1  -1   8  809.80   49.79
   1  -1  -8  877.48   51.56
   1   1  -7 1257.51   66.99
   1  -1  -7 1049.85   64.85
  -1  -1   7 1068.68   60.81
  -1   1   7 1239.04   62.74
   1  -1  -7 1247.69   63.54
  -1   1   7 1088.55   63.93
  -1  -1   7 1056.83   64.98
   1   1  -7 1193.98   66.49
   1  -1  -6  503.56   32.17
  -1  -1   6  503.66   28.21
  -1   1   6  554.46   30.82
  -1  -1   6  455.79   31.66
  -1   1   6  557.90   30.18
   1  -1  -6  541.32   30.74
   1   1  -6  550.57   33.22
   1  -1  -5  946.14   50.91
  -1  -1   5  891.97   48.35
  -1   1   5  984.80   50.74
  -1   1   5  879.87   50.23
   1   1  -5  917.28   52.58
   1  -1  -5  891.43   52.44
  -1  -1   4 3867.63  205.94
  -1   1   4 3914.50  207.63
  -1  -1   4 3878.52  205.80
   1  -1  -4 3913.17  208.83
   1  -1  -4 3850.70  209.80
   1   1  -4 3979.98  209.38
   1  -1  -4 4085.43  210.09
  -1   1   4 3967.92  207.40
   1  -1  -4 3974.68  208.37
   1   1  -3 1337.50   69.97
   1  -1  -3 1251.42   70.84
   1  -1  -3 1298.48   69.67
  -1  -1   3 1159.29   69.27
  -1  -1   3 1275.46   67.32
  -1   1   3 1326.98   68.15
   1  -1  -3 1334.25   70.11
  -1   1   3 1164.22   68.32
   1  -1  -3 1278.71   70.61
   1  -1  -2  124.92    9.63
  -1  -1   2  124.73    7.40
  -1   1   2  121.13    7.45
   1  -1  -2  131.81    9.85
  -1  -1   2  115.15    9.67
   1   1  -2  118.64    8.92
  -1  -1   1 4200.31  214.19
   1   1  -1 4009.46  216.16
  -1   1   1 4232.25  215.93
   1   1  -1 4285.62  214.51
  -1   1   1 3901.39  213.61
  -1  -1   1 3850.35  216.11
   1   1  -1 3981.19  214.78
  -1   1   1 3863.94  216.34
   1  -1  -1 4263.60  216.78
   1  -1   0 1249.07   67.94
   1   1   0 1188.46   66.10
   1  -1   0 1215.35   65.31
  -1   1   0 1158.51   67.11
  -1  -1   0 1280.92   66.01
  -1   1   0 1284.03   68.24
   1   1   0 1221.37   67.61
   1  -1   1 9239.23  505.71
  -1  -1  -1 8622.55  505.45
  -1  -1  -1 9999.00  504.42
   1   1   1 9882.78  506.47
  -1   1  -1 9863.68  506.41
   1  -1   1 9545.79  503.73
  -1   1  -1 9250.56  505.80
   1   1   1 9788.50  504.57
   1  -1   2 3056.29  155.10
  -1  -1  -2 2975.77  154.91
  -1  -1  -2 2899.24  153.31
   1  -1   2 2790.58  154.42
  -1   1  -2 2818.43  156.00
  -1   1  -2 2930.82  154.24
   1   1   2 2676.06  156.14
  -1  -1  -2 3006.81  156.04
   1   1   2 2912.44  155.09
  -1  -1  -3  430.75   27.00
  -1  -1  -3  453.45   25.22
  -1   1  -3  401.45   27.07
  -1   1  -3  411.63   25.87
   1  -1   3  436.29   25.01
   1   1   3  410.67   24.80
   1  -1   4 1570.19   91.51
  -1   1  -4 1600.14   94.55
  -1  -1  -4 1778.08   94.55
   1   1   4 1808.77   91.15
  -1   1  -4 1775.88   91.92
  -1   1  -4 1576.67   92.43
   1  -1   5 1385.26   77.78
  -1  -1  -5 1430.96   80.26
  -1   1  -5 1474.32   78.63
  -1   1  -5 1396.34   80.90
   1  -1   5 1444.08   77.41
   1   1   5 1304.02   77.45
  -1   1  -5 1489.58   77.98
  -1  -1  -6  531.42   19.69
   1   1   6  531.43   16.05
  -1   1  -6  549.91   17.07
   1  -1   6  601.67   15.20
  -1  -1  -6  583.51   16.49
  -1   1  -6  526.41   21.31
  -1   1  -6  572.75   15.95
   1  -1   6  604.13   14.60
   1   1   6  569.29    8.23
  -1   1  -6  601.42   14.80
   1   1   6  560.55   15.22
   1  -1   7   28.08    4.08
   1   1   7   26.10    4.48
   1   1   7   27.97    4.59
  -1   1  -7   28.00    6.35
   1   1   7   28.47    4.78
  -1   1  -7   30.12    4.83
  -1   1  -7   32.95    4.66
  -1  -1  -7   19.02    5.38
  -1   1  -7   27.67    4.92
  -1  -1  -7   25.54    4.65
   1  -1   7   30.17    4.35
  -1  -1  -8  653.43   36.58
  -1  -1  -8  612.23   35.63
   1  -1   8  628.10   36.71
   1  -1   8  631.89   36.01
   1  -1   8  626.99   36.11
   1   1   8  632.05   37.39
   1   1   8  616.19   35.75
  -1   1  -8  582.50   41.52
  -1  -1  -8  537.07   36.45
  -1  -1  -8  631.31   37.67
  -1   1  -8  562.55   37.22
  -1  -1  -8  597.12   40.18
   1   1   8  617.96   37.94
  -1   1  -8  643.65   36.98
  -1  -1  -8  634.84   38.07
  -1   1  -8  605.68   38.59
   1   1   8  640.67   38.15
  -1  -1  -9 1920.58  104.26
  -1   1  -9 1835.97  102.24
  -1   1  -9 1825.88  102.30
   1   1   9 1821.01  104.46
  -1   1  -9 1891.59  100.76
  -1  -1  -9 1754.98  101.57
  -1  -1  -9 1876.14  105.14
   1   1   9 1832.59  103.93
  -1   1  -9 1933.65  100.52
   1   1   9 1896.76  102.18
  -1  -1  -9 2076.34  103.48
  -1  -1  -9 1940.71  103.97
   1  -1   9 1842.91  102.24
   1  -1   9 1839.67  102.38
  -1  -1  -9 1871.97  104.44
   1  -1   9 1873.29  103.10
  -1   1  -9 1818.96  103.44
   1  -1   9 1838.81  101.22
  -1  -1  -9 1869.90  107.84
  -1   1  -9 1721.37  105.43
   1   1   9 1916.78  101.88
  -1   1  -9 1811.78  101.10
  -1   1  -9 1909.57  101.49
   1   1   9 1817.74  104.72
   1   1   9 1982.19  101.55
   1   1   9 1846.31  101.98
  -1   1  -9 1821.56  109.67
  -1  -1  -9 1822.89  103.55
   1  -1   9 1857.73  102.21
   1  -1  10  262.04   17.62
  -1   1 -10  246.20   17.54
   1  -1  10  251.32   20.39
   1  -1  10  270.86   17.85
   1   1  10  248.05   16.09
   1  -1  10  253.49   18.25
   1   1  10  230.47   18.96
  -1  -1 -10  267.35   19.50
  -1   1 -10  264.84   16.09
  -1  -1 -10  278.53   19.31
   1  -1  10  246.29   16.44
  -1  -1 -10  248.78   19.95
   1  -1  10  235.95   15.30
  -1   1 -10  269.19   18.03
  -1   1 -10  268.28   15.88
  -1  -1 -10  270.30   19.58
  -1  -1 -10  257.16   17.00
   1  -1  10  291.87   17.65
   1  -1  10  259.76   17.58
   1   1  10  268.61   17.27
  -1  -1 -10  237.15   18.52
  -1   1 -10  264.53   23.93
   1   1  10  257.82   17.35
  -1   1 -10  237.63   18.45
  -1   1 -10  245.61   16.72
  -1   1 -10  252.70   20.74
  -1  -1 -10  265.66   18.48
  -1  -1 -10  247.32   22.08
   1   1  10  272.64   16.93
   1  -1  10  253.76   15.72
  -1   1 -10  230.89   16.22
   1   1  10  228.27   19.30
  -1  -1 -11  128.70   11.89
  -1   1 -11  111.69    9.72
   1  -1  11  133.10    9.76
   1  -1  11  114.66   10.74
  -1  -1 -11  108.04    9.74
   1  -1  11  125.36   10.42
   1   1  11  111.28    9.65
  -1   1 -11  124.25   13.61
   1   1  11  125.96    9.38
   1   1  11  107.87   10.00
  -1   1 -11  125.56   10.95
  -1   1 -11  119.38    9.03
   1  -1  11  124.06   10.69
  -1   1 -11  128.21    9.46
   1  -1  11  122.15   10.65
  -1  -1 -11  121.48   11.82
  -1  -1 -11  106.82   11.63
  -1  -1 -11  102.94   12.22
   1  -1  11  124.78    8.89
  -1   1 -11  123.31   11.02
  -1  -1 -11  113.34   14.26
   1  -1  11  118.50    8.47
  -1  -1 -11  126.58   11.50
   1   1  11  133.13   10.46
   1   1  12  175.92   13.13
   1  -1  12  165.22   11.65
  -1   1 -12  159.98   13.96
   1   1  12  175.62   12.28
   1  -1  12  179.06   13.71
  -1  -1 -12  145.39   14.35
  -1  -1 -12  141.99   12.68
   1  -1  12  180.30   12.64
  -1   1 -12  174.96   11.89
   1  -1  12  173.69   13.30
   1   1  12  159.08   13.26
  -1   1 -12  145.28   12.58
  -1   1 -12  194.76   14.40
   1   1  12  165.73   13.22
  -1   1 -12  170.07   12.21
  -1  -1 -12  163.46   14.86
   1  -1  12  177.26   11.37
  -1  -1 -12  178.14   15.64
  -1   1 -13   78.31    7.11
   1  -1  13   87.05    7.26
  -1   1 -13   79.38    8.32
   1   1  13   75.40    8.24
   1  -1  13   79.28    7.68
   1   1  13   82.83    8.70
  -1  -1 -13   78.01    8.24
   1  -1  13   75.60    8.56
   1   1  13   75.95    7.52
   1  -1  13   87.53    8.78
  -1   1 -13   69.35    8.90
  -1   1 -13   89.11    9.60
  -1  -1 -13   69.19    9.89
   1   1  13   78.02    8.64
  -1  -1 -13   83.51   10.07
  -1  -1 -13   86.64   10.34
  -1   1 -13   74.84    7.28
  -1  -1 -14  112.57   13.82
  -1  -1 -14   98.50   12.93
   1   1  14  140.42   12.13
   1   1  14  136.94   12.39
  -1   1 -14  144.43   13.53
  -1  -1 -14  144.96   14.29
   1  -1  14  138.62   10.50
  -1  -1 -14  143.93   12.26
   1  -1  14  140.90   11.52
  -1   1 -14  159.34   12.82
  -1   1 -14  127.52   10.53
   1   1  14  136.84   11.34
   1   1  14  120.21   12.13
   1   1  14  140.76   12.93
   1  -1  14  143.56   12.51
   1  -1  14  161.44   13.08
  -1  -1 -15  204.62   16.67
  -1  -1 -15  247.21   20.39
  -1  -1 -15  200.69   18.53
   1   1  15  196.53   16.86
   1   1  15  214.58   16.88
  -1   1 -15  206.23   14.84
  -1   1 -15  226.51   18.21
   1   1  15  208.64   17.33
  -1   1 -15  234.29   17.31
  -1  -1 -15  213.27   19.21
   1  -1  15  222.46   17.48
   1  -1  15  217.99   17.06
   1  -1  15  206.37   14.81
   1   1  15  204.17   15.66
   1  -1  15  225.07   16.05
  -1   1 -16  360.40   25.89
   1   1  16  369.56   25.39
  -1   1 -16  376.99   24.64
  -1  -1 -16  339.66   24.07
  -1  -1 -16  334.34   26.98
   1  -1  16  360.11   24.21
   1  -1  16  364.51   23.30
   1   1  16  351.07   24.34
   1  -1  16  330.14   24.46
  -1   1 -16  317.66   21.58
   1  -1  16  313.41   21.57
   1   1  16  331.93   22.98
   1   1  16  359.23   24.55
  -1  -1 -16  369.01   26.91
  -1  -1 -17  410.67   31.54
  -1   1 -17  465.11   29.13
  -1   1 -17  453.72   30.97
   1  -1  17  482.95   28.46
   1   1  17  424.00   28.76
   1   1  17  376.48   27.21
   1  -1  17  450.21   29.60
   1   1  17  443.11   29.26
  -1  -1 -17  409.38   28.56
  -1  -1 -17  461.87   31.42
   1  -1  17  438.75   28.85
   1   1  17  476.10   30.38
   1  -1  17  379.26   25.92
  -1  -1 -18  156.85   14.91
  -1  -1 -18  155.37   13.47
   1   1  18  144.77   13.11
  -1   1 -18  143.78   14.85
  -1   1 -18  168.07   13.84
   1   1  18  151.64   13.71
   1   1  18  145.02   14.22
  -1  -1 -18  138.28   15.40
   1  -1  18  161.92   12.94
   1  -1  18  158.14   13.36
   1   1  18  131.72   11.94
  -1   1 -19    6.67    3.77
  -1  -1 -19    6.59    3.80
   1  -1  19    6.22    3.28
  -1  -1 -19    9.79    5.40
   1   1  19    8.24    3.51
   1   1  19    4.11    2.80
   1  -1  19    6.28    3.45
  -1  -1 -19   10.95    3.80
   1   1  19   11.60    4.59
  -1   1 -19    8.68    4.85
   1   1  19    9.21    3.95
  -1   1 -20    1.31    3.16
  -1  -1 -20   -1.61    2.99
   1  -1  20    2.62    2.75
  -1   1 -20   -1.80    3.81
   1  -1  20    4.96    3.10
  -1  -1 -20    2.05    4.26
   1   1  20    0.71    2.45
  -1  -1 -20    0.74    2.36
   1   1  20   -0.49    3.45
   1   1  20    3.20    3.52
  -1   1 -21    6.39    3.80
   1  -1  21    7.89    3.14
   1  -1  21    5.14    2.40
  -1   1 -21    7.88    3.22
  -1  -1 -21    7.57    4.89
   1   1  21    7.78    3.34
   1   1  21   12.31    3.68
  -1   1 -22    1.67    2.79
  -1   1 -22    2.76    2.44
  -1   1 -22    0.88    2.43
  -1  -1 -22    7.74    3.66
   1   1  22    3.38    2.43
   1  -1  22    2.50    2.10
   1   1  22    5.45    2.81
  -1   1 -23    5.61    2.30
   1   1  23    8.28    2.18
  -1  -1 -23    3.86    2.30
   1   1  23    4.47    1.96
  -1   2  23   30.05    3.77
   1   2 -23   32.69    4.37
  -1  -2  23   23.56    3.53
   1  -2 -23   24.92    4.25
  -1   2  23   28.34    3.63
  -1   2  22   18.33    3.67
   1  -2 -22   14.75    4.39
  -1  -2  22   13.67    3.07
   1  -2 -22   14.56    3.44
   1   2 -22   18.68    4.34
  -1   2  22   16.26    3.60
  -1   2  21   17.92    4.36
  -1   2  21   13.13    3.82
   1  -2 -21   19.81    5.52
   1   2 -21   20.16    5.46
  -1  -2  21   18.69    3.93
   1   2 -21   16.05    3.48
   1  -2 -21   17.81    5.08
   1  -2 -21   15.89    4.40
  -1   2  20   17.00    4.63
   1   2 -20   13.53    3.74
   1  -2 -20   20.01    6.09
  -1  -2  20   13.04    3.96
  -1   2  20   19.47    4.85
   1   2 -20    6.41    4.59
   1  -2 -20   17.44    5.50
   1  -2 -20    9.76    4.23
   1   2 -19   29.45    5.34
  -1   2  19   21.02    5.36
   1  -2 -19   21.65    7.13
   1  -2 -19   24.74    5.94
  -1  -2  19   26.26    5.01
  -1  -2  19   30.88    5.41
  -1   2  19   23.22    5.60
   1  -2 -19   21.05    6.94
   1   2 -19   29.00    6.94
   1   2 -18    6.50    4.83
   1  -2 -18    5.98    4.57
   1   2 -18    6.96    4.11
   1  -2 -18    4.00    5.01
   1  -2 -18    0.82    5.41
   1   2 -18    5.47    4.70
  -1   2  18    6.54    4.37
  -1  -2  18    4.69    3.62
   1  -2 -18    7.55    6.53
   1   2 -18    8.12    5.33
  -1   2  18    8.58    4.75
   1   2 -18    3.61    4.60
  -1  -2  18    4.15    3.62
  -1   2  17  104.61   11.64
  -1  -2  17  129.86   11.58
  -1  -2  17  125.38   10.77
  -1   2  17  113.49   12.18
   1  -2 -17  111.37   12.69
  -1   2  17   91.60   10.62
  -1  -2  17  127.56   11.46
   1   2 -17  131.93   13.83
   1   2 -17   99.93   12.24
   1  -2 -17  111.24   13.93
  -1   2  17  115.12   11.47
   1  -2 -17  132.70   14.56
   1  -2 -17  135.17   14.89
   1   2 -17  107.21   11.72
   1   2 -17  117.94   12.58
   1  -2 -16   17.32    5.80
   1   2 -16   12.29    5.66
   1  -2 -16   18.14    6.75
   1   2 -16   15.48    5.90
  -1  -2  16   21.30    5.06
  -1   2  16   10.96    4.66
   1   2 -16   20.03    3.93
   1   2 -16   18.19    5.95
   1  -2 -16   15.47    7.18
  -1   2  16   22.57    6.03
   1  -2 -16   17.17    5.92
  -1   2  16   15.69    4.82
  -1  -2  16   19.13    4.87
  -1  -2  16   19.55    4.55
   1  -2 -16   17.88    7.36
  -1  -2  16   21.22    5.21
   1   2 -16    9.49    5.37
  -1   2  15  112.60   12.08
   1  -2 -15  136.41   15.44
  -1   2  15  129.08   13.57
  -1  -2  15  160.68   12.74
  -1  -2  15  154.19   12.03
   1  -2 -15  152.10   14.98
  -1   2  15  145.97   13.36
   1   2 -15  149.75   13.89
  -1  -2  15  177.15   13.35
  -1  -2  15  173.92   12.79
   1  -2 -15  140.05   15.75
   1   2 -15  165.60   14.53
   1   2 -15  139.56   13.33
   1  -2 -15  136.94   15.85
   1   2 -15  130.87   13.32
  -1   2  14  153.78   15.06
   1   2 -14  177.92   15.56
  -1  -2  14  177.88   14.05
   1   2 -14  186.81   15.49
   1  -2 -14  166.51   16.62
  -1   2  14  161.87   14.65
   1  -2 -14  193.39   17.53
   1  -2 -14  170.92   16.33
   1  -2 -14  147.66   17.06
   1   2 -14  190.28   15.47
   1   2 -14  199.24   15.59
  -1  -2  14  198.24   13.74
  -1  -2  14  204.77   14.16
  -1  -2  14  214.77   14.94
   1   2 -14  186.09   15.50
  -1   2  14  137.86   13.87
  -1  -2  13   80.58    7.99
   1   2 -13   74.36    8.73
   1   2 -13   67.12    8.88
  -1   2  13   78.18    8.69
  -1   2  13   54.27    7.68
   1   2 -13   87.38    9.57
   1   2 -13   77.03    9.19
  -1  -2  13   90.14    8.20
   1   2 -13   72.41    6.83
   1   2 -13   80.26    8.99
  -1  -2  13   82.88    7.74
  -1  -2  13   88.45    8.54
   1  -2 -13   87.87   11.05
   1  -2 -13   72.98    9.78
   1  -2 -13   80.77   10.31
  -1   2  13   75.44    9.09
  -1  -2  13   86.41    8.32
  -1  -2  13   74.74    8.99
   1  -2 -12    4.33    4.78
  -1  -2  12    8.91    3.45
  -1  -2  12   12.01    4.50
  -1  -2  12    9.04    3.11
   1   2 -12    7.01    4.18
  -1   2  12   10.57    3.44
  -1   2  12    4.88    3.37
   1  -2 -12    7.33    4.15
  -1   2  12   14.39    4.11
  -1   2  12    6.10    3.80
  -1  -2  12   14.46    3.83
  -1   2  12   10.13    3.94
  -1  -2  12    7.68    3.11
  -1   2  12    6.62    3.10
  -1  -2  12    3.98    3.17
   1   2 -12    3.21    2.29
  -1  -2  11   20.82    3.85
  -1  -2  11   20.93    3.93
  -1   2  11   16.15    4.60
  -1  -2  11   21.36    3.83
  -1   2  11   21.02    4.34
  -1  -2  11   16.46    3.55
  -1   2  11   15.93    4.01
   1  -2 -11   16.12    4.95
  -1   2  11   16.41    4.25
  -1  -2  11   20.57    4.64
  -1   2  11   16.12    3.78
   1   2 -11   16.46    4.88
  -1  -2  11   16.23    3.60
  -1   2  11   14.06    3.43
   1  -2 -11   19.20    6.03
   1  -2 -11   13.68    5.13
  -1   2  10   78.20    7.47
  -1  -2  10   69.70    6.76
   1  -2 -10   77.94    9.14
  -1  -2  10   75.87    6.78
  -1   2  10   78.19    8.10
  -1  -2  10   80.80    7.21
  -1   2  10   67.14    7.76
  -1   2  10   73.51    7.96
  -1   2  10   79.86    8.11
   1  -2 -10   69.70    8.66
  -1   2  10   81.48    7.84
   1   2 -10   74.22    7.67
   1  -2 -10   74.14    9.11
  -1   2  10   63.51    7.16
   1  -2 -10   58.58    8.55
   1  -2 -10   66.88    8.28
   1   2 -10   78.82    7.13
  -1  -2  10   77.33    7.71
   1   2 -10   75.17    7.12
  -1  -2   9  593.30   35.62
   1  -2  -9  415.49   37.98
   1   2  -9  600.36   32.45
  -1   2   9  551.93   34.94
  -1   2   9  485.87   32.87
   1   2  -9  501.07   32.46
  -1  -2   9  584.11   33.02
   1  -2  -9  582.74   34.98
  -1  -2   9  621.05   31.72
  -1  -2   9  550.00   32.08
   1  -2  -9  534.34   34.86
   1  -2  -9  504.58   35.66
  -1   2   9  569.20   33.60
  -1  -2   9  527.68   37.63
  -1   2   9  468.93   32.37
  -1  -2   9  588.23   31.95
   1   2  -9  525.26   32.49
   1   2  -9  547.00   40.31
   1  -2  -9  507.69   34.07
   1  -2  -9  539.45   34.95
  -1   2   9  584.32   33.62
  -1   2   9  565.64   33.56
  -1   2   9  538.60   32.70
  -1   2   9  578.09   33.56
   1   2  -9  531.87   32.11
  -1   2   8  922.29   53.54
  -1   2   8  928.40   54.17
  -1   2   8  829.17   53.82
  -1   2   8 1006.56   54.11
  -1  -2   8  882.36   51.59
  -1   2   8  976.01   54.82
   1   2  -8  910.82   53.58
  -1   2   8 1037.23   54.65
  -1  -2   8 1090.80   54.19
   1  -2  -8  978.23   56.21
   1  -2  -8 1005.17   55.79
   1  -2  -8  969.74   55.90
  -1   2   8 1048.83   54.81
   1   2  -8  992.13   53.41
  -1  -2   8  923.40   58.38
   1   2  -8 1018.95   53.46
   1   2  -8  920.26   60.70
   1  -2  -8  963.72   55.55
   1  -2  -8  944.65   61.36
   1   2  -8  943.79   53.68
  -1   2   8  960.15   55.36
  -1  -2   8  973.31   53.18
  -1  -2   8  969.57   52.91
   1  -2  -8  881.55   56.93
  -1   2   8  824.56   53.52
  -1   2   8 1042.55   56.24
   1  -2  -7 2403.03  129.44
   1  -2  -7 2277.31  127.13
  -1   2   7 1978.95  125.70
   1  -2  -7 2376.16  127.59
  -1  -2   7 2238.36  129.96
  -1  -2   7 2445.16  124.97
  -1   2   7 2236.99  126.00
   1  -2  -7 2402.92  133.56
  -1   2   7 2051.96  125.42
   1   2  -7 1931.14  125.19
   1   2  -7 2417.96  125.76
  -1   2   7 2463.90  127.25
   1   2  -7 2287.58  132.29
  -1   2   7 2564.65  126.41
  -1  -2   7 2397.59  124.05
  -1   2   7 2269.43  126.61
  -1   2   7 2559.09  127.83
  -1  -2   7 2299.51  124.46
  -1   2   7 2475.37  126.15
   1   2  -7 2329.35  125.18
  -1  -2   7 2513.33  125.25
   1  -2  -7 2506.85  128.42
   1  -2  -6  697.77   39.28
  -1  -2   6  654.64   35.49
   1  -2  -6  668.40   43.32
   1  -2  -6  632.89   39.75
  -1   2   6  647.14   37.56
   1   2  -6  645.93   42.04
  -1  -2   6  619.25   40.14
  -1   2   6  606.28   37.85
  -1  -2   6  621.48   35.83
  -1   2   5  233.30   15.21
  -1  -2   5  219.20   16.86
   1  -2  -5  208.81   19.00
   1  -2  -5  203.17   17.05
  -1   2   5  201.58   15.30
  -1  -2   5  209.23   17.19
   1   2  -5  274.22   18.10
   1   2  -5  229.82   18.81
  -1   2   5  276.66   18.79
  -1  -2   5  245.41   14.44
   1  -2  -5  238.98   16.90
  -1  -2   4  232.90   14.80
   1  -2  -4  227.80   17.47
   1  -2  -4  253.18   17.40
  -1   2   4  257.83   18.60
  -1  -2   4  226.67   17.54
   1   2  -4  272.64   17.93
   1   2  -4  219.41   18.99
   1   2  -4  224.39   18.26
   1  -2  -3 1078.49   72.38
   1   2  -3 1386.06   71.75
  -1   2   3 1121.72   69.21
  -1  -2   3 1174.94   71.29
   1   2  -3 1259.43   73.45
  -1   2   3 1329.87   72.82
  -1  -2   3 1330.41   68.84
   1  -2  -3 1323.62   72.11
   1   2  -3 1356.19   72.21
   1   2  -2   34.51    5.04
  -1  -2   2   35.33    3.86
   1  -2  -2   20.07    4.59
   1   2  -2   30.27    5.94
   1  -2  -2   23.64    5.85
  -1   2   2   36.93    5.17
  -1   2   2   22.78    3.26
  -1   2   2   33.45    5.38
  -1  -2   1  894.39   47.74
   1  -2  -1  881.89   51.96
  -1   2   1  846.16   47.37
  -1   2   1  897.81   50.02
  -1  -2   1  878.00   48.42
   1   2  -1  866.05   51.41
   1   2  -1  738.48   48.00
   1  -2  -1  834.21   49.47
  -1   2   1  808.69   50.55
   1   2  -1  926.60   50.37
  -1   2   0 1959.49  110.26
  -1  -2   0 2115.32  110.82
   1   2   0 2125.79  110.65
  -1   2   0 2098.60  114.98
   1  -2   0 2031.26  114.53
   1  -2   0 1930.79  114.37
   1   2   0 2057.24  113.16
  -1   2   0 2006.44  112.91
   1   2   0 1994.14  114.26
  -1   2   0 1929.76  113.70
  -1  -2   0 2148.05  110.89
   1   2   1 1231.48   71.45
   1  -2   1 1279.71   73.38
   1   2   1 1280.72   73.69
  -1   2  -1 1170.50   71.58
  -1   2  -1 1246.76   72.86
   1   2   1 1322.03   68.48
   1   2   1 1193.39   70.21
  -1  -2  -1 1287.56   69.18
  -1   2  -1 1283.40   69.13
   1  -2   1 1256.48   72.88
  -1  -2  -1 1236.33   69.54
  -1   2  -1 1221.34   73.27
  -1  -2  -1 1268.07   72.56
  -1   2  -2  159.96   13.71
   1   2   2  124.90   11.65
  -1   2  -2  142.98   12.79
   1   2   2  144.25   13.48
   1  -2   2  130.27   10.45
   1   2   2  151.83   11.65
  -1  -2  -2  156.01   10.60
  -1  -2  -2  155.19   13.51
   1  -2   2  139.68   12.23
   1  -2   2  168.67   14.28
  -1  -2  -2  146.21   10.95
  -1   2  -3  327.17   23.31
  -1   2  -3  285.96   22.53
   1  -2   3  304.78   23.38
   1  -2   3  315.26   20.40
  -1  -2  -3  339.15   23.76
   1   2   3  332.57   21.71
  -1  -2  -3  305.09   20.57
   1   2   3  334.56   22.70
   1   2   3  307.79   23.11
   1  -2   3  371.45   22.76
  -1  -2  -4  324.26   22.82
   1   2   4  268.13   20.06
   1   2   4  287.76   20.35
  -1  -2  -4  308.66   19.74
  -1   2  -4  283.56   21.86
   1  -2   4  301.99   19.65
   1  -2   4  276.00   21.66
  -1  -2  -4  290.56   18.13
  -1  -2  -5  191.46   13.03
   1   2   5  187.10   14.54
  -1  -2  -5  185.73   16.65
  -1  -2  -5  208.25   14.74
   1  -2   5  190.74   16.54
  -1   2  -5  191.72   16.73
   1  -2   5  187.31   14.46
   1   2   5  184.18   15.28
   1   2   6   97.97    7.77
  -1  -2  -6   80.93    8.56
  -1   2  -6   85.84    6.92
  -1   2  -6   87.81    7.33
   1  -2   6   72.42    8.45
  -1  -2  -6   78.18    7.18
  -1   2  -6   86.71    8.33
   1   2   6   85.49    8.21
   1  -2   6   78.35    7.59
  -1  -2  -6   71.53    8.42
  -1  -2  -6   97.88   11.22
   1  -2   6   86.80    7.72
  -1  -2  -6   75.67    7.74
  -1   2  -6   68.63    9.70
   1  -2   6   87.25    7.78
   1  -2   6   80.25    8.68
  -1  -2  -6   81.09    7.27
   1  -2   7   41.81    6.12
  -1  -2  -7   51.09    6.94
  -1   2  -7   43.45    4.39
  -1  -2  -7   48.30    8.27
   1   2   7   41.42    6.45
  -1  -2  -7   48.12    6.53
  -1  -2  -7   40.97    6.18
   1  -2   7   41.83    6.33
  -1   2  -7   46.37    6.18
   1  -2   7   52.22    6.27
  -1   2  -7   42.77    5.29
   1  -2   7   41.63    4.65
  -1   2  -7   39.63    5.04
   1   2   7   45.35    5.56
  -1   2  -7   45.21    4.98
   1  -2   7   49.16    5.64
  -1  -2  -7   40.63    5.99
  -1  -2  -7   51.31    5.56
   1  -2   7   50.55    5.84
   1   2   7   36.09    4.97
   1  -2   7   55.92    5.89
   1  -2   7   57.56    6.24
  -1   2  -7   43.57    7.96
  -1  -2  -7   37.58    5.00
  -1   2  -8  860.62   45.16
   1   2   8  794.58   44.56
   1   2   8  803.06   46.18
   1   2   8  860.60   46.25
  -1  -2  -8  785.97   53.35
   1  -2   8  858.09   48.14
  -1  -2  -8  823.78   48.71
   1  -2   8  754.96   44.51
  -1  -2  -8  788.87   47.36
  -1  -2  -8  742.30   45.47
  -1   2  -8  820.63   48.13
  -1  -2  -8  799.67   46.64
  -1   2  -8  814.85   44.33
  -1  -2  -8  766.90   47.93
   1   2   8  761.21   48.21
  -1  -2  -8  790.07   47.39
  -1   2  -8  748.38   44.72
   1  -2   8  853.23   46.50
   1   2   8  804.22   45.38
  -1   2  -8  785.37   45.71
  -1   2  -8  819.97   45.83
  -1  -2  -8  821.64   51.95
  -1  -2  -8  803.56   48.31
   1  -2   8  703.78   48.34
  -1   2  -8  753.73   51.77
   1   2   8  782.75   49.61
   1  -2   8  840.70   46.57
  -1  -2  -8  768.11   45.85
   1  -2   8  797.01   46.87
   1  -2   8  756.97   45.22
  -1   2  -9   15.66    3.35
   1  -2   9   17.94    3.62
  -1  -2  -9   14.47    3.27
  -1  -2  -9   19.55    3.75
  -1   2  -9   19.73    3.49
   1   2   9   20.77    3.65
   1  -2   9   16.41    4.64
  -1   2  -9   15.65    4.19
  -1  -2  -9   26.76    5.93
  -1  -2  -9   16.54    4.57
  -1   2  -9   17.23    2.88
   1  -2   9   13.92    3.88
  -1  -2  -9   11.71    4.18
   1  -2   9   18.98    4.37
  -1   2  -9   15.37    4.32
   1  -2   9   12.31    3.39
  -1  -2  -9   14.41    6.36
   1  -2   9   17.15    3.92
   1   2   9   18.88    3.82
  -1   2  -9    9.70    4.85
   1  -2   9   13.36    3.02
  -1   2  -9   18.91    3.66
   1  -2   9   17.49    3.65
  -1   2  -9   13.40    3.88
   1  -2   9   20.12    4.49
  -1  -2  -9   20.69    4.93
  -1   2  -9   16.66    3.48
  -1  -2 -10  854.28   52.94
   1  -2  10  945.06   51.38
  -1  -2 -10  810.04   51.37
   1   2  10  972.80   52.62
  -1   2 -10  890.80   51.50
   1  -2  10  921.48   52.58
  -1   2 -10  943.08   50.09
   1  -2  10  884.17   52.22
   1   2  10  851.63   51.21
  -1   2 -10  875.54   50.53
  -1  -2 -10  774.43   51.27
   1   2  10  866.79   51.73
  -1  -2 -10  908.15   55.10
  -1  -2 -10  877.84   54.55
  -1   2 -10  964.96   51.44
   1  -2  10  891.38   51.82
   1  -2  10  946.73   50.36
  -1   2 -10  888.49   51.66
  -1   2 -10  889.66   50.95
  -1  -2 -10  920.88   54.17
   1  -2  10  934.31   51.58
  -1  -2 -11   37.38    5.49
   1  -2  11   38.13    4.85
   1  -2  11   49.42    6.10
  -1  -2 -11   37.63    6.55
  -1   2 -11   46.34    5.57
  -1  -2 -11   50.78    8.17
  -1   2 -11   52.56    6.09
  -1   2 -11   47.82    6.23
   1  -2  11   43.78    5.86
   1  -2  11   40.66    6.18
  -1   2 -11   42.67    5.87
   1  -2  11   38.23    6.16
  -1  -2 -11   32.07    5.31
   1   2  11   47.28    6.46
  -1  -2 -11   35.77    7.05
   1   2  11   50.33    6.81
   1   2  11   37.51    5.46
  -1   2 -11   46.70    4.93
  -1   2 -11   47.01    5.79
   1   2  11   37.24    5.73
   1  -2  11   50.10    5.67
   1  -2  11   37.02    6.27
  -1   2 -12  330.69   19.90
  -1   2 -12  335.72   22.35
  -1   2 -12  314.79   20.98
  -1  -2 -12  286.38   23.31
   1  -2  12  333.42   22.61
  -1   2 -12  299.00   21.71
   1   2  12  320.78   22.33
   1  -2  12  296.56   20.90
  -1  -2 -12  316.19   21.48
  -1   2 -12  312.05   21.11
   1   2  12  288.67   21.16
  -1   2 -12  331.15   20.64
   1   2  12  316.21   22.26
   1  -2  12  339.38   21.25
   1  -2  12  338.51   22.15
   1  -2  12  303.74   19.62
   1  -2  12  306.84   19.95
  -1  -2 -12  298.76   24.17
   1   2  12  298.20   21.32
  -1  -2 -12  304.07   24.64
   1  -2  12  339.25   21.58
   1   2  13   56.71    7.37
  -1   2 -13   47.54    6.95
  -1  -2 -13   57.80    7.46
  -1  -2 -13   74.65   10.65
  -1   2 -13   68.72    7.52
  -1   2 -13   60.31    7.45
   1  -2  13   62.97    8.10
  -1  -2 -13   55.30    9.45
   1  -2  13   65.96    7.48
   1   2  13   61.10    7.35
  -1  -2 -13   62.38    9.20
   1  -2  13   59.74    7.37
   1   2  13   59.82    8.00
   1  -2  13   59.42    6.96
   1  -2  13   53.90    6.00
  -1   2 -13   55.39    7.67
   1  -2  13   68.09    6.78
  -1  -2 -13   56.48    7.05
  -1   2 -13   61.64    6.88
   1   2  13   64.58    8.20
   1   2  14   81.94    8.78
  -1  -2 -14   67.96   10.67
   1   2  14   67.64    8.52
   1   2  14   81.17    9.83
  -1  -2 -14   96.64   12.53
  -1   2 -14   78.44    9.04
   1  -2  14   80.26    8.96
  -1  -2 -14   68.72    8.59
   1  -2  14   88.95    8.20
  -1   2 -14   84.42    8.31
   1  -2  14   91.73    9.01
   1   2  14   83.58   10.04
   1  -2  14   82.04    9.37
  -1  -2 -14   77.32    8.53
   1  -2  14   74.24    8.30
   1  -2  14   93.75    7.77
  -1   2 -14   76.05    8.41
  -1   2 -14  111.30   10.90
  -1  -2 -14   77.93   10.88
   1  -2  15  511.87   30.56
  -1  -2 -15  415.26   29.30
  -1   2 -15  483.35   29.42
   1  -2  15  504.81   28.95
  -1  -2 -15  418.66   30.15
   1   2  15  415.75   30.03
   1   2  15  441.57   30.97
   1  -2  15  481.64   28.15
  -1  -2 -15  433.35   33.70
  -1  -2 -15  403.34   32.83
  -1   2 -15  521.82   32.13
   1  -2  15  476.96   29.90
  -1   2 -15  453.39   30.21
   1   2  15  433.77   29.38
  -1   2 -15  489.94   28.83
   1   2  15  454.86   31.50
   1  -2  15  474.13   30.57
   1  -2  15  483.33   29.70
  -1  -2 -15  453.99   33.31
  -1  -2 -16  232.09   20.30
  -1  -2 -16  164.50   17.51
   1  -2  16  207.48   15.83
  -1  -2 -16  200.92   18.95
   1  -2  16  196.51   15.43
  -1   2 -16  247.91   17.76
  -1   2 -16  175.03   14.44
  -1  -2 -16  188.67   15.85
   1   2  16  176.63   15.86
   1  -2  16  184.74   13.55
   1  -2  16  194.47   16.13
   1   2  16  187.28   16.33
   1  -2  16  189.78   14.29
   1   2  16  224.75   17.35
  -1   2 -16  218.68   17.37
   1  -2  17  230.81   17.76
   1   2  17  207.44   17.74
  -1   2 -17  232.87   18.92
  -1  -2 -17  191.72   20.41
  -1   2 -17  264.32   19.26
  -1   2 -17  225.41   16.33
   1  -2  17  253.60   16.49
   1  -2  17  239.84   18.15
   1   2  17  221.20   18.71
   1   2  17  232.99   18.36
   1  -2  17  269.13   18.13
  -1  -2 -17  210.68   20.17
  -1  -2 -17  232.11   20.29
   1  -2  18  250.16   17.08
   1   2  18  236.23   19.36
   1  -2  18  274.23   19.45
  -1   2 -18  235.70   16.86
   1   2  18  267.01   19.47
  -1   2 -18  272.85   20.16
   1   2  18  225.85   18.64
   1  -2  18  259.73   18.60
  -1   2 -18  300.97   20.19
  -1  -2 -18  273.44   21.63
  -1  -2 -18  270.63   22.20
   1   2  19   25.85    5.08
  -1  -2 -19   28.08    6.39
   1  -2  19   24.77    5.14
  -1  -2 -19   37.23    7.33
  -1   2 -19   29.08    5.51
   1   2  19   30.55    5.60
  -1   2 -19   28.37    5.85
   1  -2  19   20.42    4.97
   1  -2  20   52.37    6.57
  -1  -2 -20   53.48    7.89
   1   2  20   38.71    5.82
  -1   2 -20   62.31    6.88
   1   2  20   48.61    6.24
  -1  -2 -20   49.83    7.39
   1  -2  20   49.41    6.13
  -1   2 -20   53.36    6.72
  -1   2 -21   15.49    3.63
  -1  -2 -21    7.29    3.69
   1   2  21    5.27    2.60
   1  -2  21   11.10    3.18
   1  -2  21   14.36    3.59
  -1  -2 -21   10.18    3.75
   1  -2  22   30.25    3.66
   1   2  22   21.20    3.07
  -1  -2 -22   30.48    4.84
  -1  -2 -22   28.58    4.38
   1  -2  22   33.94    4.21
  -1   2 -22   24.62    3.95
  -1   2 -22   27.49    3.74
  -1  -3  22   33.47    3.74
   1  -3 -22   30.37    4.02
  -1   3  22   27.35    3.57
  -1  -3  21   82.21    7.21
   1   3 -21   86.88    7.90
  -1   3  21   72.59    6.37
   1  -3 -21   81.29    8.33
   1   3 -21   82.67    6.74
  -1   3  21   72.99    7.31
  -1   3  20    4.11    2.82
  -1  -3  20    6.79    2.53
   1   3 -20    4.33    2.77
   1  -3 -20    1.05    3.41
  -1   3  20    9.04    3.36
   1  -3 -20    5.87    2.58
  -1  -3  20    8.30    2.96
   1   3 -20    0.83    3.10
  -1  -3  20   10.34    3.22
   1  -3 -19    5.68    4.21
   1  -3 -19    6.20    4.72
  -1   3  19    7.40    3.69
  -1   3  19    3.61    3.28
   1   3 -19    7.37    3.83
  -1  -3  19    6.64    3.66
  -1  -3  19    5.82    2.69
   1  -3 -19    1.26    2.55
   1   3 -19    5.75    3.19
  -1  -3  19    6.11    3.12
   1  -3 -18   19.24    6.56
  -1  -3  18   29.34    5.08
  -1   3  18   20.72    5.30
  -1  -3  18   27.36    4.47
   1   3 -18   21.78    5.80
   1  -3 -18   20.66    6.45
   1   3 -18   17.96    5.19
   1  -3 -18   19.71    4.92
  -1   3  18   15.87    4.59
  -1  -3  18   26.03    5.08
  -1   3  17  115.71   11.87
   1   3 -17  128.57   12.72
   1   3 -17  131.41   10.51
  -1  -3  17  136.16   11.86
  -1  -3  17  135.98   11.22
  -1   3  17  130.09   12.55
   1  -3 -17  124.79   12.90
  -1  -3  17  147.05   11.54
  -1  -3  17  119.02   10.65
   1   3 -17  122.46   12.23
   1   3 -17  126.91   11.92
   1  -3 -17  120.85   13.79
   1  -3 -17   95.92   13.32
  -1  -3  16  164.12   13.02
  -1  -3  16  160.76   12.60
   1   3 -16  127.97   12.85
  -1  -3  16  146.35   12.00
   1  -3 -16  141.51   14.55
   1  -3 -16  122.52   14.60
   1   3 -16  136.30   10.67
   1   3 -16  134.98   12.70
   1   3 -16  140.88   13.45
   1   3 -16  150.33   13.29
  -1  -3  16  152.51   12.07
   1  -3 -16  123.02   12.67
  -1   3  16  132.54   13.32
  -1   3  16  125.37   13.07
   1  -3 -15   38.78    8.19
  -1  -3  15   50.08    7.00
  -1   3  15   36.42    6.91
   1   3 -15   56.86    6.12
   1   3 -15   42.09    7.37
   1   3 -15   55.19    7.73
   1   3 -15   50.56    7.51
  -1  -3  15   47.14    6.17
   1  -3 -15   43.48    8.76
  -1  -3  15   46.99    6.76
  -1  -3  15   45.58    6.42
  -1   3  15   33.48    6.92
   1   3 -15   51.84    8.44
   1  -3 -15   35.69    6.46
  -1   3  15   30.91    7.08
   1   3 -15   50.29    7.49
  -1   3  14   44.12    6.14
   1  -3 -14   35.13    8.86
  -1   3  14   50.21    7.52
   1   3 -14   51.41    7.50
  -1  -3  14   45.05    6.39
   1  -3 -14   34.98    8.26
   1   3 -14   51.62    7.52
   1  -3 -14   46.51    9.72
  -1   3  14   37.73    6.88
  -1  -3  14   41.71    6.48
  -1  -3  14   49.59    6.26
  -1   3  14   39.20    7.09
   1   3 -14   48.71    5.98
   1   3 -14   44.23    8.15
  -1  -3  14   52.48    7.05
   1   3 -14   54.43    7.79
   1   3 -14   44.03    7.32
   1  -3 -14   38.53    6.65
   1   3 -13    4.88    4.75
  -1   3  13    6.22    4.05
   1   3 -13    9.19    4.74
   1  -3 -13    4.20    5.34
   1   3 -13    6.66    3.78
   1   3 -13    6.97    3.71
   1  -3 -13   -1.75    5.74
  -1   3  13   -0.56    3.93
  -1  -3  13    0.83    3.81
   1  -3 -13    3.77    4.62
  -1  -3  13    2.93    3.01
  -1   3  13    4.92    3.40
   1   3 -13    1.60    4.78
  -1  -3  13    1.43    3.33
   1  -3 -13    4.87    6.38
  -1   3  13    5.80    4.10
   1  -3 -13    1.08    3.15
   1   3 -13   -0.53    5.58
   1  -3 -12   44.85    7.89
   1   3 -12   49.38    7.80
  -1   3  12   36.42    6.61
  -1   3  12   53.57    6.79
   1   3 -12   45.34    6.06
  -1  -3  12   47.19    6.59
  -1  -3  12   47.69    6.26
   1   3 -12   49.14    7.55
  -1  -3  12   45.53    5.77
  -1   3  12   51.68    7.35
   1  -3 -12   41.66    9.08
   1  -3 -12   56.96    9.84
   1   3 -12   33.77    6.97
   1  -3 -12   38.49    6.53
   1  -3 -12   51.76    9.60
  -1  -3  12   47.15    6.50
   1   3 -12   55.28    6.93
  -1   3  11   74.92    8.50
  -1  -3  11   84.73    8.70
   1  -3 -11   68.60    8.41
   1   3 -11   91.93    9.77
  -1  -3  11  100.43    8.23
  -1   3  11   62.88    8.44
  -1  -3  11   85.41    8.62
   1  -3 -11   67.17   10.46
  -1   3  11   89.34    8.90
   1   3 -11   86.24    8.79
   1   3 -11  100.26    9.87
   1  -3 -11   79.85   10.95
  -1   3  11   79.93    9.21
   1  -3 -11   64.85    9.79
   1  -3 -11   82.22   11.80
  -1  -3  10  220.81   15.95
  -1   3  10  223.53   17.10
  -1   3  10  223.32   17.10
   1   3 -10  235.57   16.85
   1   3 -10  214.07   17.35
  -1  -3  10  245.49   15.99
   1  -3 -10  223.47   19.43
  -1   3  10  216.69   17.26
   1   3 -10  231.25   17.44
   1  -3 -10  234.59   19.32
   1   3 -10  243.63   17.40
   1  -3 -10  259.60   19.32
   1   3 -10  242.03   17.72
   1   3 -10  261.88   17.16
  -1   3  10  205.64   17.13
  -1  -3  10  240.86   16.79
   1  -3 -10  231.54   19.79
   1  -3 -10  215.91   17.11
   1  -3 -10  228.42   20.32
  -1  -3  10  251.84   16.78
  -1  -3   9  308.17   19.94
   1   3  -9  281.71   20.67
  -1   3   9  260.71   20.28
   1   3  -9  276.64   20.13
   1  -3  -9  306.36   22.59
  -1  -3   9  310.68   19.11
  -1  -3   9  300.47   19.76
  -1   3   9  302.26   20.72
   1  -3  -9  279.15   22.67
   1   3  -9  299.16   19.97
  -1   3   9  281.16   20.54
   1  -3  -9  285.80   23.41
  -1   3   9  288.67   20.44
   1  -3  -9  298.06   20.55
   1   3  -9  312.97   20.76
   1  -3  -9  303.43   22.88
  -1   3   9  301.64   21.14
   1   3  -9  314.01   20.02
   1   3  -9  288.66   20.53
  -1  -3   9  321.94   19.59
   1   3  -8  116.51   10.81
  -1   3   8  122.85   10.55
  -1   3   8  109.85   10.37
  -1   3   8  120.46   10.87
   1  -3  -8  118.78   11.84
   1  -3  -8  100.49    9.80
   1   3  -8  120.22    9.92
   1   3  -8  116.18    8.72
   1  -3  -8  106.47   13.10
   1  -3  -8  115.92   13.20
  -1   3   8  105.80   10.29
  -1   3   8  115.75    9.52
  -1  -3   8  123.77    9.93
  -1  -3   8  132.08    9.86
   1  -3  -8  104.88   11.78
  -1  -3   8  141.04   10.14
   1  -3  -8  124.13   12.21
   1   3  -8  123.50   10.22
  -1  -3   8  128.94    9.97
   1   3  -8  128.08   10.87
  -1   3   8  124.27   11.00
  -1   3   7  319.07   20.52
   1  -3  -7  333.91   23.29
   1  -3  -7  314.54   23.19
   1   3  -7  304.17   20.39
   1  -3  -7  332.56   22.89
  -1   3   7  301.45   21.19
   1  -3  -7  327.20   25.66
   1   3  -7  319.66   20.86
  -1  -3   7  342.34   20.64
  -1   3   7  335.92   21.37
   1   3  -7  343.86   21.77
  -1  -3   7  339.84   20.99
  -1   3   7  295.94   21.14
   1   3  -7  315.23   21.44
   1  -3  -7  320.68   24.26
  -1  -3   7  324.71   20.32
  -1   3   7  337.58   21.78
   1   3  -7  293.07   19.29
  -1   3   7  316.00   21.54
  -1  -3   7  356.05   20.86
  -1  -3   6   18.88    3.52
  -1   3   6   21.10    4.21
  -1  -3   6   19.04    3.55
  -1   3   6   24.15    4.18
   1  -3  -6   20.80    5.55
  -1   3   6   24.51    4.24
   1   3  -6   17.45    3.23
   1  -3  -6   23.10    4.63
  -1  -3   6   18.91    3.46
  -1   3   6   28.46    4.13
   1  -3  -6   24.50    5.04
  -1  -3   6   24.71    4.20
  -1  -3   6   20.65    3.22
  -1   3   6   18.38    3.79
   1   3  -6   16.90    3.82
  -1   3   6   31.11    4.68
   1   3  -6   22.04    4.47
  -1   3   6   18.53    4.27
  -1  -3   6   17.99    5.26
   1  -3  -5  177.73   16.00
  -1   3   5  125.74   11.54
  -1   3   5  165.61   12.30
   1   3  -5  168.56   11.83
  -1  -3   5  170.49   11.21
  -1   3   5  183.60   12.87
   1   3  -5  164.35   11.54
   1  -3  -5  136.96   12.30
   1  -3  -5  173.92   13.38
  -1   3   5  159.14   11.99
  -1   3   5  171.78   16.20
  -1   3   5  144.86   11.64
  -1  -3   5  159.33   15.15
  -1  -3   5  158.74   12.22
   1   3  -5  174.26   15.33
   1   3  -5  146.69   17.41
  -1  -3   5  165.89   11.38
  -1   3   5  167.81   12.53
  -1  -3   5  180.00   11.66
  -1   3   5  169.45   12.34
   1   3  -5  145.01   11.70
  -1   3   5  158.75   12.98
  -1   3   4   87.54    8.23
  -1   3   4  102.12   12.00
   1   3  -4   75.69   11.69
   1   3  -4  102.38    8.03
   1   3  -4   95.54    7.91
   1  -3  -4   89.49    8.53
  -1   3   4   91.38    7.89
  -1  -3   4   95.06    8.27
  -1  -3   4  105.27   12.47
   1  -3  -4  122.48   11.24
   1   3  -4   98.70   10.51
  -1  -3   4   91.22    7.49
   1  -3  -4   96.14   10.26
  -1   3   4   94.22    8.78
   1   3  -4   73.31    9.63
   1   3  -4   77.82    7.78
  -1  -3   4   87.73    7.24
   1  -3  -4   87.12    8.57
  -1   3   4   93.57    8.07
  -1  -3   4   96.25    8.49
   1  -3  -4   85.10   10.15
  -1  -3   3  119.15    9.65
   1  -3  -3   77.03   11.73
   1   3  -3   99.63   10.35
   1   3  -3   91.98   12.42
   1   3  -3   93.12    8.09
   1  -3  -3   97.99   10.47
  -1   3   3   97.59    8.94
  -1   3   3  108.83    8.88
   1  -3  -3   91.99   10.13
  -1  -3   3  115.38    9.09
   1   3  -3   99.62    8.25
  -1   3   3  111.57   12.49
   1  -3  -3   95.88   10.45
  -1   3   3   82.52    7.97
   1   3  -3  108.81   11.07
  -1  -3   3   84.57    8.59
   1  -3  -2  551.23   35.26
   1   3  -2  507.43   37.79
   1   3  -2  560.57   32.14
   1  -3  -2  514.27   33.96
  -1   3   2  533.67   31.69
  -1   3   2  540.58   32.29
  -1   3   2  560.45   32.79
   1   3  -2  488.20   33.51
  -1  -3   2  606.70   33.45
  -1  -3   2  493.20   32.48
   1  -3  -2  540.66   34.73
  -1   3   2  524.47   37.00
  -1   3   2  612.72   35.87
   1  -3  -2  514.81   37.07
   1  -3  -2  511.14   38.16
   1   3  -2  506.05   31.56
  -1  -3   2  567.52   32.97
   1   3  -2  590.32   36.17
  -1   3   2  518.65   37.22
  -1   3   1  444.82   26.58
   1   3  -1  494.47   31.15
   1   3  -1  450.40   27.11
   1   3  -1  444.06   28.12
  -1   3   1  456.44   27.30
   1  -3  -1  438.73   29.46
  -1  -3   1  506.27   28.53
  -1  -3   1  385.54   27.42
  -1  -3   1  455.62   27.87
   1  -3  -1  435.32   28.66
  -1   3   1  474.51   32.44
  -1   3   1  456.99   27.22
  -1   3   1  444.09   29.90
   1  -3  -1  419.55   29.47
   1   3  -1  422.90   32.38
   1  -3  -1  396.95   31.43
  -1   3   1  446.76   27.10
   1  -3  -1  424.30   32.71
   1   3  -1  417.30   26.53
  -1   3   1  420.20   25.92
  -1  -3   1  457.43   27.29
  -1  -3   0  207.49   14.05
  -1   3   0  202.71   13.90
  -1   3   0  177.23   12.40
  -1  -3   0  174.52   14.15
  -1   3   0  173.35   17.09
   1  -3   0  169.98   17.56
   1   3   0  188.20   12.92
   1   3   0  187.37   13.39
   1  -3   0  175.68   14.28
   1   3   0  167.61   12.76
  -1  -3   0  194.51   13.57
   1  -3   0  176.23   15.20
  -1  -3   0  182.92   14.02
   1   3   0  188.05   16.20
  -1  -3   0  175.56   13.93
  -1   3   0  184.15   17.87
   1  -3   0  180.06   14.05
   1   3   0  190.02   13.74
  -1  -3   0  177.56   14.11
  -1   3   0  202.45   13.60
  -1   3   0  174.60   13.13
  -1   3   0  169.07   15.40
  -1  -3   0  184.06   13.78
   1  -3   0  181.18   14.77
   1  -3   0  177.59   17.57
  -1  -3  -1 2546.00  142.51
   1   3   1 2626.55  141.67
  -1   3  -1 2510.33  145.22
  -1   3  -1 2550.63  140.64
   1   3   1 2610.28  145.38
   1  -3   1 2550.87  146.64
  -1   3  -1 2824.45  142.11
  -1   3  -1 2698.16  141.00
  -1  -3  -1 2314.63  140.81
   1  -3   1 2693.33  144.04
  -1   3  -1 2523.98  140.49
  -1   3  -1 2470.96  140.50
  -1   3  -1 2545.38  147.42
  -1  -3  -1 2860.78  142.33
  -1  -3  -1 2535.94  142.42
   1   3   1 2683.17  141.27
   1  -3   1 2612.60  143.28
   1   3   1 2483.92  148.31
  -1   3  -1 2498.28  148.24
   1  -3   1 2738.32  142.88
   1  -3   1 2721.46  148.26
  -1  -3  -1 2715.80  143.14
  -1   3  -1 3003.29  142.78
   1  -3   1 2653.13  142.38
   1  -3   1 2440.07  144.02
  -1   3  -2  750.56   50.93
   1   3   2  767.51   45.52
  -1   3  -2  932.25   47.25
  -1  -3  -2  698.43   46.78
   1  -3   2  799.89   50.25
   1  -3   2  808.65   46.69
   1   3   2  770.02   48.83
   1   3   2  814.09   45.57
  -1   3  -2  867.90   45.68
   1  -3   2  811.44   47.57
  -1  -3  -2  848.06   46.12
   1   3   2  829.76   52.48
  -1  -3  -2  804.26   47.18
  -1   3  -2  775.63   49.65
  -1  -3  -2  690.13   44.73
  -1   3  -2  732.28   44.71
  -1  -3  -2  769.17   46.55
   1   3   2  860.48   52.14
   1  -3   2  768.28   51.16
  -1   3  -2  769.95   51.85
  -1  -3  -2  841.90   52.59
  -1   3  -2  744.68   44.75
  -1   3  -2  776.64   44.75
  -1  -3  -2  837.76   46.51
   1  -3   2  840.14   46.63
   1   3   2  691.11   44.86
  -1   3  -2  873.90   45.28
  -1  -3  -3  320.44   21.65
  -1  -3  -3  260.06   19.00
  -1   3  -3  332.87   19.61
  -1  -3  -3  322.62   20.63
  -1   3  -3  268.03   19.17
   1  -3   3  320.28   21.55
  -1  -3  -3  291.84   19.93
  -1   3  -3  338.39   20.05
   1   3   3  332.12   25.78
  -1  -3  -3  281.25   20.61
   1   3   3  291.67   24.12
  -1   3  -3  271.90   24.88
   1   3   3  283.81   22.30
   1  -3   3  310.37   20.76
  -1   3  -3  261.98   22.95
   1  -3   3  315.85   23.86
   1  -3   3  308.11   20.57
  -1  -3  -3  318.19   21.98
  -1   3  -3  275.16   18.40
   1  -3   3  292.41   24.37
  -1   3  -3  309.75   19.48
   1   3   3  313.13   20.01
  -1  -3  -3  292.29   25.20
  -1   3  -3  315.32   19.40
  -1   3  -3  312.67   25.33
   1   3   3  310.77   20.01
   1  -3   4   94.77    9.27
   1   3   4   98.52   10.73
  -1   3  -4  100.33    7.75
  -1   3  -4  100.78    8.38
  -1  -3  -4   95.13    9.92
  -1   3  -4   99.21   12.67
   1  -3   4  100.01    9.63
   1  -3   4   88.76   11.61
   1  -3   4  110.43   11.97
   1   3   4   80.23   10.68
  -1  -3  -4   80.49    9.82
  -1   3  -4   84.13    8.52
   1  -3   4   90.00    9.38
  -1  -3  -4   88.74   12.51
   1   3   4  103.52    8.31
  -1   3  -4   81.54   11.10
  -1   3  -4   95.63    8.46
  -1  -3  -4   78.36    8.31
  -1   3  -4   87.14    7.55
  -1   3  -4   90.68   12.58
   1  -3   4   90.26    8.88
   1   3   4  103.16    9.08
  -1  -3  -4   90.39    8.22
   1  -3   4   91.94    9.05
  -1  -3  -4   92.90    9.41
  -1  -3  -5  550.88   36.80
  -1   3  -5  598.45   34.50
   1   3   5  586.67   39.02
  -1   3  -5  536.23   33.81
  -1  -3  -5  618.13   42.84
  -1   3  -5  606.65   35.35
  -1   3  -5  540.21   40.57
  -1   3  -5  589.32   34.44
   1  -3   5  573.58   37.50
  -1   3  -5  585.02   42.03
  -1  -3  -5  641.52   38.44
   1  -3   5  636.11   36.56
   1  -3   5  651.00   35.90
  -1  -3  -5  608.96   37.95
   1   3   5  524.87   38.21
   1  -3   5  640.47   41.56
  -1   3  -5  617.71   34.46
   1  -3   5  629.46   36.45
   1  -3   5  556.64   34.88
  -1   3  -5  612.82   35.22
  -1  -3  -5  518.34   34.58
   1   3   5  649.91   35.70
  -1  -3  -5  585.87   36.00
  -1   3  -6  104.71    8.58
   1  -3   6  114.51    9.98
   1   3   6  118.40   10.07
  -1  -3  -6  109.14   11.37
  -1  -3  -6  109.72   14.41
  -1  -3  -6  116.92   10.53
  -1   3  -6   98.65    8.88
   1  -3   6  115.09    9.66
   1  -3   6  119.90   10.27
  -1  -3  -6  126.75   11.65
  -1   3  -6  117.01   10.72
  -1  -3  -6   95.89   11.11
   1   3   6  106.25   11.50
   1   3   6  114.62    9.09
   1  -3   6  105.12   11.21
  -1   3  -6   99.95    8.94
  -1   3  -6  111.97    9.14
  -1  -3  -6  110.69    9.46
   1   3   7  391.42   24.66
   1  -3   7  310.72   25.55
  -1   3  -7  367.53   23.17
  -1   3  -7  372.18   22.97
  -1   3  -7  357.96   23.04
  -1  -3  -7  352.49   24.60
   1  -3   7  380.41   23.42
   1  -3   7  325.73   24.54
   1  -3   7  399.80   24.29
  -1  -3  -7  346.88   25.62
   1  -3   7  395.12   24.30
  -1  -3  -7  316.97   25.27
   1  -3   7  368.30   24.50
   1   3   7  385.02   24.21
  -1  -3  -7  360.92   26.06
   1   3   7  359.71   23.07
  -1  -3  -7  347.88   22.92
  -1   3  -7  349.80   22.13
   1   3   8  333.54   21.97
   1  -3   8  320.91   21.13
   1  -3   8  342.54   22.78
  -1   3  -8  360.44   21.98
   1   3   8  312.18   21.19
  -1  -3  -8  336.83   21.69
   1   3   8  334.11   22.85
  -1   3  -8  324.60   20.62
  -1  -3  -8  318.87   24.49
   1   3   8  349.21   22.14
  -1  -3  -8  355.81   24.04
  -1  -3  -8  270.14   23.61
  -1   3  -8  335.76   22.00
   1  -3   8  336.21   22.01
  -1   3  -8  328.79   21.83
   1  -3   8  342.31   22.86
   1   3   8  329.62   22.86
   1  -3   9  681.88   39.70
  -1   3  -9  703.52   39.59
   1  -3   9  641.94   38.95
  -1   3  -9  676.90   40.21
   1   3   9  660.36   39.68
   1   3   9  712.28   41.38
   1  -3   9  666.62   40.91
   1  -3   9  678.26   41.02
  -1  -3  -9  639.56   42.56
   1   3   9  720.19   41.46
  -1   3  -9  659.99   40.11
   1   3   9  697.00   40.51
   1  -3   9  657.36   39.88
  -1   3  -9  648.51   39.32
  -1  -3  -9  674.49   39.52
  -1   3  -9  675.36   38.58
   1   3   9  597.50   39.18
  -1  -3  -9  642.03   41.93
  -1   3 -10  326.99   20.29
   1   3  10  267.13   20.65
  -1  -3 -10  289.41   23.71
  -1   3 -10  323.27   21.21
   1   3  10  332.03   21.42
   1  -3  10  327.74   22.67
  -1   3 -10  358.72   21.36
   1   3  10  301.37   22.42
  -1   3 -10  316.55   21.08
   1   3  10  322.34   22.76
  -1  -3 -10  332.54   24.22
   1   3  10  327.48   22.25
   1  -3  10  303.83   21.22
   1  -3  10  296.96   22.30
   1  -3  10  329.33   21.64
   1  -3  10  325.10   20.85
   1   3  11   93.40    9.81
   1  -3  11   95.41    8.92
  -1  -3 -11   81.84   10.85
  -1  -3 -11   92.23   12.13
   1  -3  11  104.80   10.75
   1   3  11  136.73   10.60
  -1   3 -11   97.76    8.29
  -1   3 -11  106.85    9.41
  -1   3 -11   80.82    8.73
   1   3  11   90.06   10.23
   1   3  11   78.74    8.71
   1  -3  11   84.38    9.06
   1  -3  11   99.78    9.52
  -1   3 -11   90.93    9.16
  -1  -3 -11   93.26   11.00
   1   3  11   88.11   10.16
   1  -3  12  105.16   10.22
   1   3  12   77.16    9.02
  -1   3 -12  113.54   10.12
   1   3  12  106.77   10.74
   1  -3  12  120.21    9.91
  -1   3 -12  113.51   10.05
  -1   3 -12  103.83    8.88
   1   3  12   87.94   10.62
  -1  -3 -12  112.02   13.70
   1   3  12  101.22   10.56
  -1  -3 -12   88.38   11.29
  -1  -3 -12   93.32   11.73
   1  -3  12  106.85   10.09
  -1   3 -12  103.34    9.91
   1  -3  13   39.08    5.63
   1  -3  13   47.33    6.80
   1   3  13   43.91    7.09
   1  -3  13   40.37    6.10
   1  -3  13   38.22    6.28
  -1   3 -13   45.99    5.56
   1   3  13   30.15    5.53
  -1   3 -13   41.48    6.25
  -1   3 -13   44.07    6.63
  -1  -3 -13   48.05    8.43
  -1  -3 -13   42.62    8.99
  -1   3 -13   39.16    6.47
   1   3  13   36.61    6.49
  -1  -3 -13   43.77    7.57
  -1  -3 -14   67.40   10.13
  -1   3 -14   72.99    8.36
   1  -3  14   91.72    8.59
  -1   3 -14   94.02    9.48
   1  -3  14   98.48    9.48
   1   3  14   77.95    9.07
   1   3  14   81.35    9.70
   1   3  14   54.10    7.66
   1  -3  14   69.95    7.63
   1  -3  14   86.41    8.84
  -1   3 -14   85.24    8.78
  -1  -3 -14   60.08   10.71
   1  -3  15    7.65    4.60
  -1   3 -15    3.61    3.61
  -1   3 -15    3.02    3.67
   1  -3  15    9.94    3.49
   1   3  15   11.39    4.47
   1  -3  15    8.36    3.87
  -1   3 -15    6.90    3.73
   1   3  15    3.82    3.20
   1   3  15    8.75    5.12
   1  -3  15   10.13    3.88
  -1  -3 -15    7.86    4.63
   1   3  15    8.05    3.83
   1  -3  15   10.08    3.82
   1   3  15    7.38    4.29
  -1   3 -15   10.54    4.09
   1  -3  16   23.49    4.83
   1   3  16   19.49    4.91
   1   3  16   19.40    4.39
   1   3  16   13.75    4.74
   1  -3  16   29.28    5.54
   1  -3  16   17.17    4.76
  -1   3 -16   18.65    4.89
   1  -3  16   23.63    4.11
   1   3  16   16.74    5.57
  -1   3 -16   15.42    4.07
   1   3  16   14.00    4.11
  -1   3 -16   15.15    4.49
  -1  -3 -16   12.98    5.51
   1  -3  16   14.76    4.26
   1   3  17   48.07    6.51
   1   3  17   62.89    7.85
   1  -3  17   55.03    7.24
   1   3  17   63.29    7.26
  -1  -3 -17   50.33    8.23
  -1   3 -17   60.30    7.45
  -1   3 -17   62.87    6.92
  -1  -3 -17   46.56    9.44
   1  -3  17   64.01    6.61
   1  -3  17   64.96    7.29
  -1   3 -17   57.48    8.00
   1   3  17   48.35    8.04
   1   3  18   21.92    4.11
   1   3  18   25.42    5.28
  -1   3 -18   20.88    3.83
   1   3  18   25.62    5.05
   1   3  18   10.85    3.50
   1  -3  18   26.79    5.08
  -1  -3 -18   19.93    5.68
   1  -3  18   21.46    3.70
  -1   3 -18   33.15    5.67
  -1  -3 -18   22.14    6.23
   1  -3  18   26.60    4.91
   1   3  19    5.88    3.12
   1  -3  19    3.00    2.72
  -1  -3 -19   -0.56    4.19
   1  -3  19    6.31    3.12
  -1   3 -19    5.84    2.16
   1   3  19    6.55    2.64
  -1   3 -19    9.83    3.72
   1   3  19    1.90    3.07
  -1  -3 -19    5.54    3.56
   1  -3  19    4.42    2.21
  -1  -3 -20    2.23    3.23
   1  -3  20    2.53    2.21
   1  -3  20    0.55    2.45
  -1   3 -20    2.66    2.54
  -1  -3 -20    5.03    2.80
   1   3  20    1.58    2.40
   1  -3  21    2.91    1.90
  -1  -3 -21    5.83    2.79
   1  -3  21    1.68    1.75
   1   3  21    3.72    1.89
  -1   3 -21   -0.22    1.94
  -1  -3 -21    2.73    1.76
   1  -4 -20   12.47    2.77
  -1  -4  20    9.00    2.18
   1   4 -20   14.63    2.51
  -1   4  20    8.00    2.15
  -1   4  20   13.09    2.47
  -1   4  19   31.08    4.46
  -1  -4  19   35.11    4.37
   1  -4 -19   31.90    5.10
   1   4 -19   28.18    4.38
  -1   4  19   36.68    4.60
  -1  -4  19   34.96    4.22
   1   4 -19   36.61    4.55
   1   4 -18    9.45    2.71
   1   4 -18   11.67    3.78
   1  -4 -18   10.24    3.86
  -1  -4  18   11.80    3.28
  -1  -4  18   16.42    3.58
  -1   4  18   11.24    3.50
   1   4 -18    9.42    3.25
  -1  -4  17   54.42    6.20
   1   4 -17   49.22    5.75
  -1   4  17   53.51    6.76
   1  -4 -17   42.75    7.05
  -1  -4  17   47.64    5.78
   1   4 -17   50.04    7.04
  -1  -4  17   70.88    6.85
   1   4 -17   56.11    6.62
   1  -4 -17   36.59    6.37
  -1  -4  16   81.06    8.11
   1  -4 -16   62.98    8.95
   1   4 -16   78.50    8.47
   1   4 -16   79.71    7.14
  -1   4  16   70.65    8.46
  -1  -4  16   83.25    8.01
   1   4 -16   68.54    7.95
   1  -4 -16   71.59    9.39
  -1  -4  16   86.33    8.25
   1  -4 -15   82.97   10.70
   1  -4 -15   61.78    9.10
   1   4 -15   77.13    8.86
  -1  -4  15   84.27    8.51
  -1   4  15   80.24    9.16
   1   4 -15   76.66    7.57
  -1   4  15   67.20    7.33
  -1  -4  15   75.83    8.04
   1  -4 -15   74.87   10.99
   1   4 -15   82.21    8.69
   1   4 -15   77.73    8.43
   1   4 -14  115.58   11.04
   1   4 -14  104.59   10.38
  -1   4  14   95.86    9.79
   1  -4 -14   88.51   11.35
   1  -4 -14  111.03   13.31
  -1  -4  14  120.97   10.42
  -1  -4  14  120.23   10.52
   1   4 -14  113.78   10.82
   1   4 -14  121.39   10.03
   1   4 -14  112.04   11.69
   1  -4 -14  104.80   13.14
  -1   4  14  114.63   11.58
   1  -4 -13   40.06    9.58
   1  -4 -13   36.75    8.32
   1   4 -13   29.63    7.21
   1   4 -13   37.11    6.25
   1   4 -13   31.09    6.71
  -1  -4  13   39.71    6.04
   1   4 -13   40.17    5.82
  -1  -4  13   36.90    6.18
  -1   4  13   43.84    6.37
  -1   4  13   31.86    6.28
   1   4 -13   39.93    6.73
   1  -4 -13   36.25    7.36
   1  -4 -12   59.52    9.07
   1  -4 -12   44.18   10.18
  -1   4  12   60.68    7.94
  -1  -4  12   54.69    7.33
  -1   4  12   53.38    7.37
   1   4 -12   63.45    8.55
  -1  -4  12   62.78    7.68
   1   4 -12   50.71    6.87
   1   4 -12   44.99    6.50
   1   4 -12   61.74    8.94
   1  -4 -12   40.94    9.25
   1   4 -12   54.89    7.87
  -1  -4  11   74.59    8.18
  -1   4  11   61.76    8.39
  -1  -4  11   76.65    8.32
   1  -4 -11   75.12   12.27
   1   4 -11   68.33    8.81
   1  -4 -11   72.27    9.95
   1  -4 -11   61.11   10.22
   1   4 -11   67.80    8.47
  -1   4  11   81.17    9.20
   1   4 -11   85.44    8.59
   1   4 -11   57.28    9.03
   1   4 -10   30.48    6.18
   1  -4 -10   31.81    7.47
   1  -4 -10   30.91    6.81
  -1   4  10   20.71    4.40
  -1   4  10   31.50    5.90
   1  -4 -10   33.37    6.87
  -1  -4  10   31.03    5.38
   1   4 -10   19.45    7.28
   1  -4 -10   34.52    9.19
  -1  -4  10   36.12    5.74
   1   4 -10   36.80    7.30
   1   4 -10   23.43    5.70
  -1   4  10   31.60    5.70
   1   4 -10   26.56    6.24
   1  -4  -9  237.34   20.53
   1  -4  -9  235.48   22.36
   1   4  -9  233.22   18.44
  -1   4   9  222.36   16.71
  -1  -4   9  234.36   17.23
  -1  -4   9  278.85   17.43
   1   4  -9  249.60   19.35
   1   4  -9  244.27   19.03
   1  -4  -9  228.22   19.77
   1   4  -9  236.26   18.17
  -1   4   9  252.73   18.28
   1   4  -9  204.14   17.63
   1   4  -9  255.34   16.07
  -1   4   9  225.38   18.36
  -1  -4   9  243.39   17.28
   1  -4  -9  205.50   18.94
   1   4  -8  979.50   58.06
   1   4  -8 1055.77   57.80
  -1  -4   8 1002.31   56.23
   1  -4  -8  954.66   59.80
  -1   4   8  937.56   56.19
  -1   4   8  974.94   57.18
   1   4  -8  931.15   57.28
   1  -4  -8  957.35   61.75
  -1  -4   8 1093.96   57.04
   1  -4  -8  933.94   58.85
  -1   4   8  915.47   57.77
   1   4  -8  988.18   55.15
   1   4  -8  948.91   57.08
  -1  -4   8  988.48   56.35
   1  -4  -8  977.31   60.25
   1   4  -7  240.40   17.59
   1   4  -7  202.29   15.08
  -1   4   7  228.51   17.93
  -1   4   7  216.21   16.47
   1  -4  -7  224.24   18.18
  -1  -4   7  221.86   16.12
   1  -4  -7  235.82   19.96
   1   4  -7  262.08   17.67
  -1  -4   7  228.08   16.31
   1   4  -7  226.67   17.42
  -1   4   7  232.79   16.78
  -1  -4   7  225.13   16.65
   1  -4  -7  239.52   19.06
  -1  -4   6  139.42   11.65
   1   4  -6  171.74   14.07
   1   4  -6  142.40   12.67
   1  -4  -6  121.06   13.97
   1  -4  -6  143.82   13.15
  -1   4   6  150.47   13.04
  -1  -4   6  146.77   12.39
  -1  -4   6  154.33   11.75
  -1   4   6  143.54   12.13
   1   4  -6  166.84   12.42
   1   4  -6  135.67   10.78
   1   4  -6  122.85   11.81
  -1   4   6  156.29   12.02
  -1  -4   5   93.97    9.28
   1   4  -5  110.24    9.96
   1  -4  -5  129.30   13.51
   1   4  -5  126.60   11.42
  -1  -4   5  105.66   10.34
   1  -4  -5  106.39   12.96
   1   4  -5  124.60   10.56
   1   4  -5  104.95   10.52
  -1   4   5  109.79   10.37
   1  -4  -5   88.65   10.02
  -1  -4   5  115.86    9.69
  -1   4   5   92.37   10.27
  -1   4   4   80.13    8.50
  -1   4   4   87.71    9.13
   1  -4  -4   68.13    8.29
   1   4  -4   81.42    8.42
   1  -4  -4   71.26    8.50
  -1  -4   4   79.10    7.57
   1   4  -4   73.56    8.06
  -1  -4   4   86.30    7.47
  -1  -4   4   81.39    9.06
   1  -4  -4   78.72   10.95
   1   4  -4   86.16    9.37
   1  -4  -4   80.97   10.53
  -1   4   4   67.05    7.09
   1  -4  -4   82.52   10.84
  -1   4   3  133.16   11.59
  -1  -4   3  134.75   12.38
   1  -4  -3  152.42   14.29
   1  -4  -3  125.47   11.34
   1  -4  -3  133.12   11.78
   1  -4  -3  140.56   14.15
  -1  -4   3  123.31   10.30
   1  -4  -3  129.67   12.04
   1   4  -3  144.33   11.63
  -1   4   3  117.65   10.64
   1   4  -3  150.89   12.32
   1  -4  -3  136.34   14.07
  -1   4   3  128.65   10.53
   1   4  -3  138.14   11.65
   1  -4  -3  153.45   13.52
  -1  -4   3  132.85   10.60
  -1   4   3  118.50   11.49
   1  -4  -2  130.17   11.73
  -1   4   2  143.54   11.93
  -1  -4   2  134.63   12.70
   1  -4  -2  147.62   12.02
   1  -4  -2  131.91   13.00
  -1   4   2  132.67   11.94
   1  -4  -2  116.52   13.16
  -1   4   2  148.76   11.07
   1   4  -2  134.84   11.63
   1  -4  -2  135.28   12.28
   1   4  -2  136.51   12.06
  -1  -4   2  164.06   13.48
  -1   4   2  119.22   10.55
  -1   4   2  142.81   11.48
   1   4  -2  139.91   11.81
   1   4  -2  126.47   11.58
   1  -4  -2  158.95   14.32
   1  -4  -2  144.03   14.12
   1   4  -1    7.43    3.97
  -1  -4   1    9.95    4.04
   1  -4  -1    8.15    4.78
  -1   4   1    8.59    3.38
   1  -4  -1    7.09    3.15
   1  -4  -1    4.73    4.78
  -1   4   1    3.68    3.68
  -1   4   1    6.69    3.56
   1   4  -1    7.00    3.49
   1  -4  -1    2.63    3.23
   1  -4  -1   10.35    4.43
   1  -4  -1    7.80    3.93
  -1  -4   1    7.10    4.44
   1  -4  -1   10.44    4.86
  -1   4   1    0.98    3.14
  -1   4   1    8.78    2.70
  -1   4   1    3.50    3.30
   1  -4   0   37.90    6.10
   1  -4   0   41.80    7.21
   1  -4   0   30.62    7.09
   1  -4   0   35.57    6.57
  -1  -4   0   41.65    6.70
  -1  -4   0   43.10    6.23
  -1   4   0   34.12    5.46
  -1   4   0   29.68    5.25
   1   4   0   31.55    5.79
   1  -4   0   34.22    6.34
  -1  -4   0   38.07    7.12
   1  -4   0   34.44    6.42
   1  -4   0   47.88    5.81
   1   4   0   36.62    5.79
  -1   4   0   34.48    5.13
   1   4   0   41.45    5.57
   1   4   1  466.65   29.42
  -1   4  -1  474.70   28.94
   1  -4   1  457.29   31.03
  -1   4  -1  444.78   28.34
  -1  -4  -1  485.50   30.66
  -1  -4  -1  444.24   29.48
   1  -4   1  467.89   30.37
   1  -4   1  416.89   29.34
  -1   4  -1  455.84   28.25
  -1  -4  -1  438.41   30.86
  -1   4  -1  462.04   28.37
   1  -4   1  424.28   29.34
   1   4   1  463.57   28.84
   1  -4   1  447.00   29.89
   1  -4   2   50.82    7.71
   1   4   2   37.92    6.08
  -1   4  -2   44.83    6.61
  -1   4  -2   45.23    6.34
   1  -4   2   46.90    7.37
   1   4   2   44.80    6.19
   1  -4   2   48.00    7.03
  -1   4  -2   41.40    6.15
  -1  -4  -2   50.49    7.05
   1  -4   2   48.89    7.09
   1  -4   2   34.27    6.07
  -1   4  -2   32.94    5.06
  -1  -4  -2   39.17    6.22
  -1  -4  -2   44.64    6.91
  -1   4  -2   45.83    6.28
  -1  -4  -2   50.55    6.93
  -1   4  -2   40.64    5.82
  -1   4  -3    6.59    3.88
  -1  -4  -3    1.13    3.37
  -1  -4  -3    8.07    4.02
  -1   4  -3    4.41    2.83
   1   4   3    9.69    3.87
   1  -4   3   12.37    4.64
  -1   4  -3    3.11    3.79
   1   4   3   13.22    4.21
   1  -4   3    8.93    4.65
   1  -4   3    4.72    3.54
   1  -4   3    5.94    4.84
   1   4   3   10.57    5.27
  -1  -4  -3    8.98    3.69
  -1  -4  -3    7.15    3.56
   1   4   4  216.97   16.52
   1   4   4  213.56   16.64
  -1   4  -4  185.07   14.32
   1  -4   4  209.99   16.75
   1  -4   4  209.93   15.36
  -1  -4  -4  223.86   18.63
  -1   4  -4  204.56   14.86
  -1  -4  -4  202.47   17.15
   1  -4   4  214.82   15.47
   1   4   4  213.57   14.96
   1  -4   4  220.41   17.28
  -1  -4  -4  235.52   16.76
   1  -4   4  181.87   15.27
   1   4   4  180.65   15.94
  -1  -4  -4  209.70   16.21
  -1   4  -4  189.49   15.39
  -1   4  -5   45.79    5.84
  -1   4  -5   57.88    7.53
   1  -4   5   54.53    8.05
  -1  -4  -5   49.21    7.91
  -1   4  -5   46.86    6.24
   1   4   5   70.67    8.79
   1  -4   5   45.93    6.60
  -1  -4  -5   56.64    7.26
   1  -4   5   51.35    6.83
   1  -4   5   52.94    6.70
   1   4   5   50.29    6.28
   1  -4   5   54.26    8.15
  -1  -4  -5   56.87    9.54
  -1  -4  -5   46.98    7.04
   1   4   5   59.20    7.80
   1   4   6  118.69   11.34
   1  -4   6   90.87    9.42
   1  -4   6  104.80   10.02
  -1   4  -6   98.95   10.00
  -1   4  -6   96.41    9.22
   1  -4   6   94.07    9.42
  -1  -4  -6   76.42   11.23
  -1  -4  -6   72.85   10.33
   1   4   6   95.90    9.43
   1  -4   6  101.39   10.73
  -1   4  -6   88.83    8.69
  -1  -4  -6   84.67    9.78
  -1   4  -6   87.22    8.57
   1   4   6  102.29   10.67
  -1  -4  -7  110.67   13.12
   1   4   7  126.55   12.34
   1  -4   7  111.78   10.75
  -1   4  -7   93.98    9.50
   1   4   7  123.43   10.98
   1  -4   7   98.72   10.44
   1  -4   7  100.89   10.03
  -1  -4  -7   92.22   11.97
  -1  -4  -7  110.56   11.31
   1  -4   7  113.86   10.55
   1   4   7  105.73   11.31
  -1   4  -7   98.33    9.46
  -1   4  -7  104.84    9.99
  -1   4  -7  104.54    9.25
   1   4   8  443.96   28.87
   1  -4   8  428.08   28.21
  -1   4  -8  430.85   27.28
   1  -4   8  457.43   28.97
  -1   4  -8  477.34   28.40
   1   4   8  376.06   29.35
   1   4   8  436.94   29.01
   1  -4   8  458.52   28.78
  -1  -4  -8  404.19   31.10
   1   4   8  391.91   29.43
   1  -4   8  413.72   27.55
  -1  -4  -8  417.17   31.42
  -1  -4  -8  451.90   30.07
  -1   4  -8  445.86   26.90
   1   4   9  435.34   29.23
   1   4   9  412.18   29.94
   1  -4   9  440.40   27.81
  -1  -4  -9  421.19   31.75
   1  -4   9  465.58   28.33
  -1  -4  -9  436.08   31.51
   1  -4   9  448.60   28.64
   1  -4   9  475.14   29.27
  -1   4  -9  361.78   27.30
   1   4   9  428.12   28.28
   1  -4   9  455.17   28.99
   1   4   9  441.18   30.25
  -1   4  -9  435.73   27.42
  -1  -4  -9  400.14   29.61
  -1   4  -9  436.89   26.79
   1  -4  10  224.59   16.63
   1   4  10  196.34   17.36
   1  -4  10  218.17   15.85
   1   4  10  188.88   15.75
  -1   4 -10  225.49   15.79
  -1  -4 -10  196.35   19.41
   1   4  10  216.79   17.77
   1   4  10  172.26   14.97
  -1  -4 -10  197.62   18.59
  -1   4 -10  204.38   15.93
   1   4  10  216.62   17.35
  -1   4 -10  209.69   14.92
   1  -4  10  219.58   16.23
  -1  -4 -10  212.51   17.92
  -1   4 -10  220.57   14.96
   1  -4  11   14.63    4.78
   1   4  11   14.00    5.80
  -1   4 -11   14.23    3.86
   1   4  11   12.34    5.13
   1   4  11   16.45    3.99
   1  -4  11   11.41    4.27
   1   4  11   12.61    4.85
  -1  -4 -11   10.92    6.22
   1  -4  11   17.85    5.22
   1   4  11   18.61    5.46
  -1  -4 -11   17.89    6.49
  -1   4 -11   20.67    4.38
  -1  -4 -11   12.21    5.29
  -1   4 -11   32.48    6.03
  -1   4 -11   21.94    4.84
   1   4  12   89.11   10.38
   1   4  12   90.76   10.44
  -1   4 -12   91.22    8.08
  -1   4 -12   78.00    8.91
   1  -4  12   96.05    9.00
  -1   4 -12   85.44    8.74
   1  -4  12   78.23    9.30
   1  -4  12   96.29    9.43
  -1   4 -12   86.58    8.20
   1   4  12   64.83    8.15
  -1  -4 -12   72.75   11.27
   1   4  12   74.24    8.53
   1   4  12   81.17   10.09
  -1  -4 -12   77.90   10.41
  -1  -4 -12   77.09    9.92
   1   4  13   18.64    5.30
   1  -4  13   20.17    4.65
  -1   4 -13   16.60    3.76
   1   4  13   15.65    5.31
   1  -4  13   12.10    4.07
  -1  -4 -13   17.13    6.73
   1  -4  13   14.20    5.00
   1   4  13   13.65    3.88
   1   4  13   12.06    4.96
  -1  -4 -13    9.76    4.31
  -1   4 -13   17.05    4.74
  -1   4 -13   17.10    4.08
  -1   4 -13   14.33    4.59
  -1  -4 -13   10.16    5.20
  -1  -4 -14   52.82    9.32
   1  -4  14   54.87    6.33
   1  -4  14   58.42    6.77
   1   4  14   51.87    7.69
   1  -4  14   61.98    7.74
   1   4  14   50.20    7.17
  -1   4 -14   49.52    7.24
   1   4  14   46.16    6.52
  -1   4 -14   50.10    6.56
  -1  -4 -14   50.75    7.69
   1   4  14   44.07    7.31
  -1  -4 -14   41.03    6.87
  -1   4 -14   47.71    6.03
   1  -4  14   61.72    6.89
  -1   4 -15   20.69    4.38
   1   4  15   22.70    4.96
   1  -4  15   21.39    4.32
  -1   4 -15   19.93    4.67
   1  -4  15   15.93    4.68
   1  -4  15   21.41    4.18
  -1  -4 -15   15.97    4.85
   1   4  15   18.47    4.97
  -1  -4 -15   18.69    6.10
   1  -4  15   20.02    4.50
   1   4  15   16.87    3.98
   1   4  16   62.91    7.25
   1   4  16   60.84    7.43
   1  -4  16   76.69    7.38
  -1  -4 -16   77.90   10.08
  -1   4 -16   73.32    7.41
  -1   4 -16   70.70    6.93
   1  -4  16   72.95    7.03
   1   4  16   73.80    8.40
  -1  -4 -16   63.70    8.02
   1  -4  16   70.65    6.58
   1   4  17   11.44    3.12
  -1  -4 -17    9.94    4.60
  -1   4 -17   10.63    3.29
  -1  -4 -17    5.27    3.08
   1  -4  17    8.64    2.82
   1   4  17    9.41    3.03
   1  -4  17    7.93    2.81
   1   4  18   17.09    3.29
   1  -4  18   17.11    3.18
  -1   4 -18   19.77    3.21
   1  -4  18   15.23    2.73
  -1  -4 -18   20.63    3.85
  -1   4 -19   31.33    4.02
   1  -4  19   26.33    3.18
  -1  -5  18    1.43    1.29
  -1  -5  17   16.71    2.95
  -1   5  17   14.44    2.97
  -1  -5  17   12.59    2.34
   1   5 -17   14.53    2.57
  -1   5  16   23.81    4.16
   1   5 -16   25.16    3.53
   1   5 -16   27.40    4.03
  -1  -5  16   26.34    3.57
   1  -5 -16   24.54    4.01
   1   5 -16   26.75    3.93
   1  -5 -16   21.04    4.15
  -1  -5  16   31.08    4.21
   1   5 -16   27.02    3.19
   1  -5 -15   -0.36    2.48
  -1  -5  15    2.27    2.30
   1   5 -15    1.82    2.58
   1   5 -15    1.54    2.31
   1  -5 -15    2.97    3.52
   1   5 -15   -0.28    2.89
  -1  -5  15    2.82    2.88
  -1   5  15    4.15    3.13
   1   5 -14   41.43    5.16
  -1  -5  14   40.96    4.97
  -1   5  14   27.10    4.16
   1  -5 -14   38.10    6.96
   1   5 -14   39.97    5.09
  -1  -5  14   33.69    5.15
   1   5 -14   32.42    5.23
  -1   5  14   35.57    4.66
  -1   5  14   35.11    5.44
  -1  -5  14   33.50    5.10
   1  -5 -14   26.74    4.99
   1  -5 -13   59.34    7.22
  -1   5  13   47.71    5.79
   1   5 -13   52.95    6.46
  -1  -5  13   65.77    6.94
   1   5 -13   56.01    6.47
   1   5 -13   66.13    7.29
   1  -5 -13   44.23    6.63
  -1  -5  13   59.15    6.34
  -1   5  13   59.91    6.78
   1   5 -12   30.13    5.21
  -1   5  12   22.31    4.81
   1  -5 -12   23.02    5.47
   1  -5 -12   19.75    4.85
  -1  -5  12   28.88    4.86
   1   5 -12   27.69    5.19
   1  -5 -12   29.79    7.66
  -1  -5  12   24.22    5.06
   1   5 -12   27.86    5.46
  -1   5  11  166.89   14.34
   1  -5 -11  164.93   14.62
  -1  -5  11  201.87   13.76
  -1  -5  11  186.82   13.81
   1  -5 -11  160.44   14.99
   1  -5 -11  166.77   17.02
   1   5 -11  155.26   13.72
   1   5 -11  178.05   14.53
   1   5 -11  184.57   14.57
   1  -5 -10   16.82    4.88
  -1  -5  10   19.55    4.39
   1  -5 -10    8.75    5.18
   1  -5 -10   13.88    7.90
  -1   5  10   18.36    4.81
   1   5 -10   10.56    5.13
  -1  -5  10   15.17    4.74
   1   5 -10   11.64    4.59
   1  -5 -10   12.06    4.38
   1   5  -9   41.88    7.68
   1  -5  -9   21.07    9.22
   1   5  -9   33.69    6.23
   1  -5  -9   30.63    6.12
  -1  -5   9   32.68    5.23
   1   5  -9   39.02    7.23
  -1   5   9   33.25    6.52
   1   5  -9   28.81    5.93
   1   5  -9   36.10    4.64
   1  -5  -9   30.48    7.33
   1  -5  -9   31.81    6.77
  -1  -5   9   24.31    5.53
   1   5  -8  276.00   19.85
  -1   5   8  281.08   20.65
   1   5  -8  300.20   20.97
  -1  -5   8  288.86   19.04
   1   5  -8  276.45   17.71
  -1  -5   8  236.54   17.98
   1  -5  -8  233.46   19.51
   1   5  -8  248.08   18.95
   1   5  -8  230.49   18.22
   1  -5  -8  274.06   21.49
  -1  -5   8  268.55   18.62
   1  -5  -8  268.77   21.57
   1   5  -7   78.15    9.65
   1  -5  -7   75.58   10.27
   1   5  -7   74.37   10.21
  -1   5   7   73.37    9.33
   1   5  -7   88.00    9.43
  -1   5   7   62.64    7.94
  -1   5   7   55.52    7.73
  -1  -5   7   58.68    7.22
  -1  -5   7   70.13    8.00
   1   5  -7   71.26   10.32
  -1  -5   7   74.89    8.24
   1   5  -7   67.78    7.87
   1  -5  -7   70.91   10.06
   1   5  -7   70.75    8.40
   1  -5  -7   71.88    8.58
   1   5  -7   70.73    7.31
  -1   5   6   51.90    7.93
   1  -5  -6   51.87    9.17
   1   5  -6   54.03    7.65
   1   5  -6   49.66    6.29
   1   5  -6   53.26    7.25
  -1  -5   6   47.95    6.24
  -1   5   6   52.09    7.74
  -1   5   6   54.40    6.98
   1  -5  -6   43.33    7.01
   1   5  -6   54.53    8.88
  -1  -5   6   54.72    7.20
  -1  -5   6   51.80    7.33
   1  -5  -6   65.13   11.25
   1   5  -6   49.65    6.68
   1   5  -6   51.14    9.25
   1  -5  -6   58.81    9.20
   1   5  -5   19.91    6.53
   1   5  -5   24.99    5.70
  -1  -5   5   22.55    5.14
   1  -5  -5   22.00    6.69
   1   5  -5   22.50    6.83
  -1  -5   5   21.64    4.37
   1  -5  -5   25.92    8.38
  -1   5   5   28.45    6.13
   1   5  -5   20.06    4.40
   1  -5  -5   29.96    5.65
  -1  -5   5   21.68    5.58
   1   5  -5   27.53    5.58
   1   5  -5   23.55    5.37
   1  -5  -5   16.64    6.39
  -1   5   5   19.36    5.65
  -1   5   5   16.60    4.11
  -1   5   4  200.05   14.91
  -1   5   4  193.00   16.81
   1   5  -4  177.70   16.32
  -1  -5   4  206.50   16.74
   1   5  -4  208.68   16.86
   1  -5  -4  194.90   18.21
  -1  -5   4  194.29   15.35
   1  -5  -4  206.12   18.35
   1  -5  -4  201.59   18.93
   1   5  -4  194.85   15.09
   1   5  -4  204.98   17.04
  -1   5   4  199.64   14.96
   1   5  -4  220.75   16.41
   1  -5  -4  198.68   15.85
  -1   5   4  228.83   17.07
  -1  -5   3  101.22   11.32
   1   5  -3  112.75   11.57
   1   5  -3  106.62   10.77
   1   5  -3  107.58   11.18
   1  -5  -3  112.98   10.49
   1  -5  -3   97.13   11.86
   1  -5  -3   85.54    9.65
   1  -5  -3   93.16   12.29
   1   5  -3  109.47   11.00
   1   5  -3  105.25   11.44
  -1   5   3   97.28   10.92
  -1  -5   3  105.94   10.10
  -1   5   3  108.99    9.92
   1  -5  -3   94.62   12.09
  -1   5   3   96.01    8.99
  -1   5   3  123.81   11.92
   1  -5  -2    1.30    4.47
  -1   5   2    1.12    4.77
   1   5  -2    0.52    3.28
   1   5  -2    3.93    4.41
   1   5  -2    0.97    4.27
   1  -5  -2    0.93    2.90
  -1   5   2    1.53    5.09
  -1   5   2    4.51    3.72
   1  -5  -2   -1.48    3.62
  -1  -5   2    1.22    4.46
   1   5  -2   -1.51    5.18
   1  -5  -2    0.86    3.10
   1  -5  -2   -0.69    5.41
   1  -5  -2    0.72    4.58
   1  -5  -1   17.92    6.15
   1  -5  -1   22.35    5.11
   1   5  -1   18.76    5.33
  -1   5   1   18.19    4.81
   1  -5  -1   15.46    4.92
  -1  -5   1   28.83    7.50
  -1  -5   1   19.30    3.97
   1  -5  -1   16.38    6.37
   1  -5  -1   16.03    6.12
   1   5  -1    7.75    4.70
   1   5  -1   11.82    5.82
   1   5  -1   14.73    5.46
  -1  -5   0   14.09    6.54
  -1   5   0   14.71    3.76
   1   5   0   21.22    6.47
  -1  -5   0   25.20    6.13
   1   5   0   12.57    5.40
   1  -5   0   13.91    5.94
   1   5   0   14.88    5.19
   1  -5   0   19.78    5.20
   1  -5   0   14.36    5.59
   1   5   0   15.35    4.61
   1  -5   0   21.86    7.10
   1  -5   0   13.44    4.79
  -1   5   0   17.87    4.81
   1  -5   1    8.80    5.52
  -1   5  -1    7.61    4.58
   1   5   1    7.64    4.45
   1   5   1    4.13    5.10
  -1   5  -1    4.04    4.46
   1   5   1    6.50    4.23
  -1  -5  -1    6.18    4.44
   1  -5   1    4.01    4.01
   1  -5   1    4.97    4.45
  -1  -5  -1    3.49    6.08
   1  -5   1    7.28    4.56
  -1   5  -1    5.58    3.24
   1   5   1   10.81    5.52
  -1   5  -2   69.26    8.72
   1   5   2   66.17    8.51
   1  -5   2   66.50    8.82
  -1   5  -2   68.11    7.73
   1   5   2   75.83    9.39
  -1  -5  -2   76.57    9.68
   1  -5   2   53.99    8.03
   1  -5   2   73.19    9.43
  -1  -5  -2   70.91   10.92
   1   5   2   82.71    9.74
  -1   5  -3  140.77   13.34
   1   5   3  148.82   13.34
  -1   5  -3  144.87   12.81
  -1  -5  -3  157.95   14.93
   1   5   3  143.33   14.56
   1  -5   3  156.24   13.62
  -1   5  -3  146.86   12.53
   1   5   3  167.15   13.56
   1  -5   3  140.92   13.18
   1   5   3  159.12   14.57
  -1  -5  -4   37.08    6.22
  -1   5  -4   42.62    6.51
  -1  -5  -4   34.73    7.31
   1   5   4   14.05    7.15
   1   5   4   51.89    7.90
   1   5   4   62.67    7.43
  -1   5  -4   29.95    5.56
  -1   5  -4   34.29    6.70
   1  -5   4   26.57    5.93
   1   5   4   37.55    6.42
  -1   5  -5   -0.50    4.81
   1   5   5    0.46    3.77
  -1   5  -5    3.26    3.89
   1   5   5  -10.75    7.35
  -1  -5  -5   -2.28    6.36
  -1   5  -5    2.75    4.12
  -1  -5  -5    8.81    4.01
  -1  -5  -5    2.78    4.96
   1  -5   5    3.20    3.97
   1   5   6   39.95    8.26
  -1   5  -6   50.89    6.79
  -1  -5  -6   58.38    9.17
   1  -5   6   56.54    7.46
  -1  -5  -6   56.38   10.09
  -1   5  -6   53.33    6.86
   1   5   6   46.57    6.83
   1   5   7   70.84    8.30
   1   5   7   65.74    9.94
  -1  -5  -7   88.18   11.35
   1  -5   7   83.86    9.33
   1   5   7   69.85    9.44
  -1  -5  -7   89.29   12.11
  -1   5  -7   90.31    8.26
  -1   5  -7   87.66    9.04
  -1   5  -7   84.11    8.53
  -1   5  -8   77.23    7.55
  -1  -5  -8   45.21    9.52
  -1  -5  -8   61.21    9.81
   1  -5   8   60.21    7.16
   1   5   8   52.69    7.57
  -1   5  -8   66.71    8.63
  -1   5  -8   63.74    6.84
   1  -5   8   60.83    8.15
  -1  -5  -8   67.67    8.49
   1   5   8   58.26    6.98
   1   5   8   60.58    8.88
   1  -5   8   46.55    7.36
  -1   5  -9   55.28    6.39
   1  -5   9   58.35    6.82
   1   5   9   52.21    8.41
   1  -5   9   70.00    8.17
   1   5   9   62.08    7.65
  -1  -5  -9   53.83    9.09
  -1  -5  -9   51.26    9.59
  -1  -5  -9   45.18    7.04
  -1   5  -9   56.96    6.60
   1  -5   9   58.04    7.55
  -1  -5 -10   22.91    6.48
   1   5  10   34.89    5.64
   1   5  10   24.06    5.92
   1  -5  10   29.40    4.87
   1  -5  10   29.18    5.52
  -1   5 -10   23.81    4.51
  -1   5 -10   30.48    4.73
  -1  -5 -10   20.39    5.08
   1  -5  10   26.67    5.66
  -1  -5 -10   27.99    7.31
  -1   5 -11   29.87    5.45
  -1   5 -11   23.18    4.40
  -1  -5 -11   22.69    5.01
   1  -5  11   24.13    4.37
   1   5  11   30.00    4.97
  -1  -5 -11   29.12    6.58
  -1   5 -11   28.02    4.29
  -1  -5 -11   22.77    6.30
   1  -5  11   43.17    5.90
   1   5  11   24.69    5.87
   1  -5  11   22.62    4.81
  -1   5 -12   74.47    6.66
   1  -5  12   75.17    7.67
   1   5  12   69.87    6.74
  -1  -5 -12   74.19    7.92
   1  -5  12   67.92    6.74
  -1   5 -12   69.21    7.59
   1   5  12   77.26    8.72
  -1  -5 -12   62.20    8.73
  -1  -5 -12   64.58    9.18
   1  -5  12   72.59    7.85
  -1   5 -12   61.22    6.56
   1  -5  13   28.11    4.64
   1   5  13   25.34    5.17
   1  -5  13   26.19    3.87
   1  -5  13   26.11    5.00
  -1  -5 -13   22.77    4.27
  -1   5 -13   16.85    4.54
   1  -5  13   27.06    4.62
  -1  -5 -13   18.10    4.93
  -1  -5 -13   26.69    6.02
   1  -5  14   16.46    3.71
   1  -5  14   24.36    4.16
   1   5  14   18.65    4.17
   1  -5  14   20.24    3.13
  -1  -5 -14   19.97    4.86
   1  -5  14   20.61    4.16
  -1   5 -14   22.33    4.60
  -1   5 -14   20.77    4.02
  -1  -5 -14   24.48    4.39
  -1  -5 -14   18.47    3.82
   1  -5  15    0.67    2.20
   1   5  15   -0.59    2.41
  -1  -5 -15    4.68    3.24
  -1   5 -15    2.49    2.73
   1  -5  15    3.03    2.34
  -1   5 -15    2.00    2.47
   1  -5  15    6.32    2.70
   1  -5  16   50.51    4.92
  -1   5 -16   40.42    4.61
  -1   5 -16   52.72    5.37
   1   5  16   31.75    4.04
   1  -5  16   43.92    4.33
  -1  -5 -16   45.23    5.58
   1  -5  17   27.10    3.24
  -1   5 -17   27.17    3.05
  -1  -5 -17   27.45    3.72
   1   5  17   17.06    2.86
   1   6 -14   31.25    3.33
  -1  -6  14   34.19    3.26
  -1  -6  13    8.23    2.34
  -1   6  13    6.43    1.97
   1   6 -13    5.98    2.11
   1  -6 -13    6.72    3.06
  -1  -6  13   10.33    2.55
   1   6 -13    9.97    2.55
  -1  -6  12   13.25    3.05
  -1  -6  12   12.54    2.96
   1   6 -12   15.48    3.06
   1  -6 -12   14.71    4.32
  -1   6  12   10.21    2.47
   1   6 -12   15.39    2.90
  -1   6  11   41.50    4.99
   1   6 -11   30.00    4.09
   1   6 -11   27.49    4.26
  -1   6  11   29.10    3.89
  -1  -6  11   29.74    4.26
   1  -6 -11   43.16    6.46
  -1  -6  11   34.60    4.41
  -1  -6  10   85.28    7.06
  -1   6  10   75.57    7.61
   1   6 -10   63.22    6.79
   1   6 -10   70.20    6.72
  -1   6  10   58.63    6.22
  -1  -6  10   79.42    6.90
   1   6  -9   93.78    7.93
   1  -6  -9   83.00    8.13
  -1   6   9   95.70    8.89
  -1  -6   9   86.80    7.73
   1   6  -9   86.43    8.09
  -1  -6   9   74.58    7.23
  -1   6   9   66.59    6.76
   1  -6  -8   59.38    7.40
  -1  -6   8   58.20    6.23
   1   6  -8   51.76    6.20
   1  -6  -8   48.54    8.12
   1   6  -8   52.08    6.73
  -1   6   8   71.02    7.66
  -1   6   8   46.00    5.50
   1   6  -7   38.16    5.70
   1  -6  -7   33.42    6.10
  -1  -6   7   38.70    5.31
   1   6  -7   35.10    4.24
   1  -6  -7   37.02    7.47
  -1   6   7   44.79    6.65
   1   6  -6   89.59    7.73
   1   6  -6   90.26    9.20
   1  -6  -6   89.47   10.04
  -1  -6   6  101.56    8.76
   1  -6  -6   89.98   11.37
  -1  -6   6   97.16    8.64
  -1   6   6  106.65   10.54
   1  -6  -5    2.68    3.84
  -1  -6   5    3.49    3.29
  -1   6   5    5.13    4.17
   1   6  -5    6.69    4.57
   1   6  -5    2.14    2.41
   1   6  -5    1.90    3.85
  -1  -6   5    3.34    2.96
   1  -6  -5    0.63    5.18
   1   6  -4   20.68    5.21
  -1  -6   4   24.85    4.67
   1   6  -4   29.91    6.23
   1   6  -4   16.99    3.88
  -1   6   4   36.14    6.57
  -1  -6   4   25.17    5.15
   1  -6  -4   22.27    6.49
  -1  -6   3   11.30    4.49
   1  -6  -3    2.40    2.88
   1   6  -3    3.32    3.14
   1   6  -3    0.91    4.20
   1  -6  -3    4.16    5.03
  -1  -6   3   10.42    3.90
  -1   6   3    2.96    2.99
   1   6  -3    8.03    3.92
  -1   6   2   78.67    7.97
   1   6  -2   76.18    8.12
  -1  -6   2   73.86    7.42
  -1  -6   2   78.15    9.30
   1   6  -2   74.49    8.89
   1  -6  -2   78.76    9.61
   1  -6  -2   71.48    7.57
   1   6  -1   49.24    7.10
  -1   6   1   54.22    6.63
   1   6  -1   48.67    6.54
  -1  -6   1   43.60    5.81
   1   6  -1   53.65    7.71
   1  -6  -1   40.27    5.75
   1   6  -1   38.53    7.06
  -1  -6   1   55.06    8.04
   1  -6  -1   54.00    7.88
   1   6   0   16.35    5.66
  -1   6   0   17.79    4.93
   1  -6   0   15.20    4.16
   1   6   0   16.42    5.07
  -1   6   0   19.40    3.75
  -1  -6   0   17.22    3.95
   1   6   0   24.64    5.24
  -1  -6   0   26.59    6.34
   1  -6   0   19.02    5.28
   1   6   0   11.86    4.89
  -1   6   0   17.83    4.78
   1   6   0   29.27    5.73
   1  -6   1   62.34    7.88
  -1  -6  -1   58.49    6.73
   1   6   1   74.69    9.24
  -1   6  -1   69.65    7.82
   1   6   1   74.92    8.86
   1   6   1   72.85    8.17
  -1  -6  -1   74.65    9.95
  -1   6  -1   75.02    7.16
  -1   6  -1   73.97    8.48
   1   6   1   85.89    8.81
   1  -6   1   70.84    7.51
  -1   6  -2   87.43    8.67
   1   6   2  100.37    9.98
  -1   6  -2   88.22    8.00
   1  -6   2   93.42    8.83
  -1  -6  -2   82.43   10.59
   1  -6   2   95.00    8.68
   1   6   2   73.73    8.27
   1   6   2   90.00    9.05
  -1  -6  -2   69.00    7.32
   1  -6   3   14.48    4.01
   1   6   3    6.29    5.11
  -1   6  -3   16.42    4.36
   1   6   3   15.75    4.85
   1   6   3   10.63    4.33
  -1  -6  -3   17.47    5.95
  -1   6  -3    4.89    2.32
   1  -6   3   16.37    4.66
  -1   6  -3    9.35    3.36
   1  -6   4   63.05    7.54
   1   6   4   72.02    8.75
   1   6   4   80.07    9.10
   1  -6   4   68.73    7.29
  -1  -6  -4   51.10    6.31
  -1   6  -4   78.11    7.53
   1   6   4   70.26    7.56
  -1   6  -4   63.90    6.89
   1   6   5   27.95    5.89
  -1  -6  -5   41.99    6.78
   1   6   5   32.06    6.26
   1   6   5   31.24    5.05
  -1   6  -5   24.86    5.03
   1  -6   5   37.15    5.19
   1  -6   5   33.89    5.58
  -1   6  -5   25.74    4.85
   1  -6   6   25.39    4.59
  -1  -6  -6   14.42    6.19
   1   6   6   22.33    4.03
  -1  -6  -6   24.68    5.28
   1   6   6   30.52    5.75
   1  -6   6   25.98    4.79
  -1   6  -6   26.11    4.44
  -1   6  -6   21.33    4.70
  -1  -6  -7   11.04    4.17
   1   6   7    9.38    4.36
   1  -6   7    7.03    3.19
  -1  -6  -7    7.68    4.78
  -1   6  -7    5.80    3.90
  -1   6  -7    5.79    2.86
   1   6   8   71.71    8.68
   1  -6   8   83.04    7.80
  -1  -6  -8   85.76    9.88
  -1   6  -8   96.84    7.60
  -1  -6  -8   94.38    9.58
  -1   6  -8   95.57    8.52
   1   6   8   87.85    8.49
   1  -6   9   44.26    5.36
  -1  -6  -9   52.68    6.68
  -1   6  -9   60.04    6.34
  -1  -6  -9   47.01    7.18
   1   6   9   49.46    6.45
  -1   6  -9   51.14    5.00
  -1   6  -9   58.75    6.14
   1  -6  10   32.08    4.39
  -1  -6 -10   32.76    5.16
  -1   6 -10   44.52    5.26
   1   6  10   31.32    4.88
  -1  -6 -10   32.90    5.46
   1  -6  10   39.68    4.96
  -1   6 -10   43.89    4.10
  -1  -6 -11   48.74    5.58
  -1   6 -11   41.75    5.01
   1  -6  11   42.49    4.56
  -1  -6 -11   35.90    5.34
   1  -6  11   46.10    4.78
   1   6  11   37.85    5.19
   1  -6  11   44.74    4.79
  -1  -6 -12    1.92    2.12
   1  -6  12    4.34    2.13
   1  -6  12    3.70    1.83
   1   6  12    3.77    2.29
  -1  -6 -12    3.90    2.42
  -1   6 -12    3.02    2.16
  -1   6 -12    6.18    2.53
   1  -6  12    3.83    2.15
   1  -6  13   19.54    2.75
  -1  -6 -13   19.95    3.00
   1  -6  13   14.04    2.27
   1   6  13   17.62    2.80
  -1   6 -13   23.71    2.87
  -1   6 -13   25.60    3.14
   1  -6  13   20.86    2.65
   1   7  -7   13.55    2.44
   1  -7  -7   10.57    2.53
  -1   7   7   11.88    2.11
   1  -7  -6   18.32    3.28
   1   7  -6   25.89    3.30
  -1   7   6   22.98    2.98
  -1   7   5    7.66    2.27
   1   7  -5    3.85    2.29
   1  -7  -5    3.89    2.35
  -1  -7   5    4.51    1.60
  -1  -7   4   16.68    2.30
  -1   7   4   21.90    3.23
   1  -7  -4   14.91    2.45
   1  -7  -4   15.61    3.33
   1  -7  -3    8.93    2.36
   1   7  -3   10.18    1.95
  -1   7   3   17.33    3.12
   1  -7  -3   14.35    3.10
   1   7  -3    8.17    2.46
   1  -7  -2    1.99    2.02
   1   7  -2    7.13    1.99
   1   7  -2    5.97    2.21
  -1   7   2    1.55    1.50
  -1  -7   2    6.15    2.29
   1  -7  -2    3.30    2.30
  -1   7   1   27.92    2.98
   1  -7  -1   37.57    4.08
   1   7  -1   33.76    3.80
  -1   7   1   37.60    4.28
   1   7  -1   30.00    3.57
   1  -7   0   30.05    3.85
  -1   7   0   41.27    4.40
  -1  -7   0   34.71    4.59
   1   7   0   29.30    3.57
   1   7   0   35.89    3.91
   1   7   0   36.83    4.48
  -1   7  -1   47.60    4.63
   1  -7   1   46.51    4.65
   1   7   1   38.47    3.97
  -1   7  -1   40.60    3.93
   1   7   1   44.41    4.67
  -1  -7  -1   40.46    5.27
   1   7   1   46.98    4.50
   1   7   2   54.78    5.26
  -1  -7  -2   57.03    6.21
  -1   7  -2   61.80    5.01
   1  -7   2   54.20    5.25
   1   7   2   53.60    5.10
  -1   7  -2   71.23    5.50
   1  -7   3    7.87    2.43
  -1  -7  -3    8.98    3.34
   1   7   3    7.80    2.39
  -1   7  -3   10.27    2.39
  -1   7  -3   12.38    2.43
  -1  -7  -4   -0.55    2.77
   1   7   4    1.77    1.97
  -1   7  -4    0.43    1.62
  -1   7  -4    0.94    1.82
   1  -7   4    0.69    1.86
   1  -7   5    2.55    1.88
  -1   7  -5    3.57    1.57
   1   7   5    4.45    1.88
  -1   7  -5    5.97    2.05
  -1  -7  -5    3.85    2.65
   1   7   6   27.28    3.23
  -1   7  -6   37.86    3.49
   1  -7   6   30.29    3.37
   1  -7   7   41.84    3.57
   1  -7   7   40.03    3.52
  -2   0  24   10.10    2.35
  -2   0  23    6.41    2.74
  -2   0  23    6.02    2.77
   2   0 -23    6.99    3.39
   2   0 -22   17.42    5.80
   2   0 -22   19.91    4.71
  -2   0  22   20.61    4.28
  -2   0  22   15.71    4.10
   2   0 -22   22.87    5.32
   2   0 -21   -1.15    4.35
  -2   0  21   -0.74    2.20
  -2   0  21   -1.36    3.27
   2   0 -21    0.66    4.99
   2   0 -21   -0.66    4.56
  -2   0  20  109.26   11.42
   2   0 -20  119.70   13.11
  -2   0  20  136.16   11.43
   2   0 -20  115.17   13.31
  -2   0  20  106.53   11.29
   2   0 -20  151.69   14.63
  -2   0  19   43.17    5.80
   2   0 -19   41.39    8.83
   2   0 -19   45.66    8.63
  -2   0  19   46.87    7.41
  -2   0  19   45.64    7.45
  -2   0  19   48.91    6.77
   2   0 -19   46.64    9.13
   2   0 -19   59.46    9.34
   2   0 -18   32.55    7.65
   2   0 -18   27.43    7.79
   2   0 -18   40.19    8.43
  -2   0  18   29.27    6.36
   2   0 -18   28.55    7.03
  -2   0  18   29.01    5.47
   2   0 -17   90.58   11.64
   2   0 -17   78.21   11.10
   2   0 -17   96.17   11.87
  -2   0  17   84.96    9.80
   2   0 -17   92.14   11.71
  -2   0  17   88.53    9.76
   2   0 -17   93.83   12.11
  -2   0  16 1574.76   87.45
   2   0 -16 1455.88   88.40
   2   0 -16 1572.49   88.80
   2   0 -16 1673.47   89.93
  -2   0  16 1601.11   87.48
  -2   0  16 1442.61   85.76
   2   0 -16 1641.97   90.11
   2   0 -16 1368.52   86.02
   2   0 -16 1631.79   89.21
   2   0 -15 1032.90   61.14
   2   0 -15 1086.03   61.40
  -2   0  15 1079.94   60.52
  -2   0  15 1012.16   60.05
   2   0 -15 1134.48   62.28
  -2   0  15  941.18   58.75
   2   0 -15  978.26   59.17
   2   0 -14   92.99    8.94
   2   0 -14   89.82   10.16
  -2   0  14   93.01    9.24
  -2   0  14   91.32    9.20
  -2   0  14   91.58    8.75
   2   0 -14   81.07    9.31
   2   0 -14   86.51    9.60
  -2   0  14   73.00    7.88
  -2   0  13    9.02    3.06
  -2   0  13    8.41    3.48
   2   0 -13   10.28    3.47
  -2   0  13   13.64    3.71
  -2   0  13   11.10    3.55
   2   0 -13    8.24    3.05
  -2   0  13    9.66    4.42
   2   0 -13   14.69    4.27
  -2   0  13   18.34    4.35
   2   0 -13   19.44    4.62
   2   0 -12    8.63    3.54
  -2   0  12    6.77    2.78
  -2   0  12    5.48    2.91
  -2   0  12    5.80    2.81
  -2   0  12    5.09    3.68
   2   0 -12    7.39    2.82
  -2   0  12    9.29    3.13
   2   0 -12    5.80    2.83
  -2   0  12    7.70    3.24
   2   0 -12    5.66    2.56
   2   0 -12    8.55    3.68
  -2   0  11  226.92   16.21
  -2   0  11  249.99   16.07
  -2   0  11  227.99   19.09
  -2   0  11  242.41   15.81
   2   0 -11  205.80   17.40
   2   0 -11  238.16   15.43
  -2   0  11  225.43   16.05
   2   0 -11  212.57   14.91
   2   0 -11  225.05   14.91
   2   0 -11  216.76   14.71
   2   0 -11  228.60   17.59
  -2   0  11  247.64   15.79
  -2   0  10   12.04    3.20
  -2   0  10    9.83    2.80
  -2   0  10   14.94    3.59
   2   0 -10   12.25    2.13
   2   0 -10   10.37    3.20
   2   0 -10   14.56    2.98
  -2   0  10   11.25    3.75
   2   0 -10   12.56    3.83
   2   0 -10   10.51    2.45
  -2   0  10   11.50    2.88
  -2   0  10   12.87    2.96
  -2   0   9  155.74   10.48
   2   0  -9  147.27   12.66
  -2   0   9  141.09   10.63
   2   0  -9  128.32   11.33
  -2   0   9  149.88   10.43
  -2   0   9  149.43   12.74
   2   0  -9  132.09   11.57
   2   0  -9  120.02   10.86
  -2   0   9  146.22   10.33
   2   0  -9  131.54    9.17
   2   0  -8   63.31    4.89
   2   0  -8   56.67    7.11
  -2   0   8   64.19    7.37
   2   0  -8   73.07    6.98
   2   0  -8   58.16    6.60
   2   0  -8   55.80    6.24
   2   0  -7   65.55    5.01
   2   0  -7   74.19    6.81
   2   0  -7   67.48    6.77
  -2   0   7   77.39    7.55
   2   0  -7   69.79    6.68
   2   0  -7   89.32    8.03
   2   0  -6  355.96   18.19
  -2   0   6  352.86   20.99
   2   0  -6  369.09   20.03
   2   0  -6  380.58   21.02
   2   0  -5   24.80    3.24
  -2   0   5   24.90    3.78
   2   0  -5   24.00    2.58
   2   0  -5   33.01    4.19
   2   0  -4 2571.21  129.03
   2   0  -4 2384.17  127.68
  -2   0   4 2235.55  129.30
   2   0  -3 5139.65  263.98
  -2   0   3 5125.38  264.41
   2   0  -3 5486.95  264.18
   2   0  -2 1178.80   67.40
   2   0  -2 1269.06   67.75
  -2   0   2 1142.48   67.48
   2   0  -2 1311.07   67.24
   2   0  -2 1363.11   68.67
   2   0  -1  164.39   10.39
   2   0  -1  172.35   11.26
   2   0  -1  162.52   10.59
   2   0  -1  169.78   10.07
   2   0  -1  178.74   11.66
  -2   0   0 3531.16  172.29
   2   0   0 3484.04  172.27
   2   0   0 3358.77  172.89
   2   0   1 4334.89  223.73
  -2   0  -1 4101.08  223.51
   2   0   1 4182.71  224.54
   2   0   2 7001.62  364.21
   2   0   2 7295.73  363.91
  -2   0  -2 6910.13  363.70
   2   0   2 6758.35  362.16
   2   0   2 6656.91  362.44
  -2   0  -3 2365.71  123.47
   2   0   3 2364.81  123.40
   2   0   3 2133.81  124.59
   2   0   4  829.26   48.52
   2   0   4  875.44   47.80
  -2   0  -4  881.44   48.18
  -2   0  -5 2366.60  132.85
  -2   0  -5 2482.14  130.77
   2   0   5 2387.73  131.01
  -2   0  -6 2287.12  125.94
   2   0   6 2247.75  126.14
  -2   0  -6 2294.26  128.55
   2   0   6 2440.66  126.75
   2   0   7   10.47    3.42
  -2   0  -7   14.16    2.99
   2   0   7   11.66    3.89
  -2   0  -7   11.59    3.46
  -2   0  -7    7.52    4.40
  -2   0  -8 1316.01   86.16
  -2   0  -8 1578.83   82.05
   2   0   8 1486.44   83.67
  -2   0  -8 1573.77   81.75
  -2   0  -8 1478.64   80.74
   2   0   8 1423.78   80.76
  -2   0  -8 1449.94   84.01
   2   0   9 2666.44  146.49
  -2   0  -9 2644.92  147.54
  -2   0  -9 2553.54  150.52
  -2   0  -9 2555.67  144.76
   2   0   9 2709.01  142.75
   2   0   9 2475.82  144.04
  -2   0  -9 2791.55  143.28
   2   0   9 2439.49  143.43
   2   0   9 2533.38  143.76
   2   0   9 2833.28  143.59
  -2   0  -9 3094.51  145.29
  -2   0 -10   45.11    6.06
   2   0  10   38.05    5.62
   2   0  10   29.00    5.53
   2   0  10   36.01    4.64
   2   0  10   37.97    4.25
  -2   0 -10   30.09    6.13
  -2   0 -10   35.89    5.58
  -2   0 -10   37.91    4.49
   2   0  10   30.10    4.89
  -2   0 -10   22.11    6.66
   2   0  11  614.50   35.21
   2   0  11  629.63   34.61
  -2   0 -11  552.52   34.36
  -2   0 -11  666.36   37.20
   2   0  11  586.42   35.65
   2   0  11  564.48   36.18
  -2   0 -11  603.00   37.18
   2   0  11  550.65   35.89
  -2   0 -12  224.94   16.63
   2   0  12  208.39   15.67
   2   0  12  229.09   15.28
   2   0  12  250.95   17.51
  -2   0 -12  220.81   15.15
  -2   0 -12  213.84   17.59
   2   0  12  207.46   16.55
  -2   0 -12  251.20   17.81
   2   0  13   24.00    5.66
  -2   0 -13   32.68    5.98
  -2   0 -13   35.68    6.57
   2   0  13   39.10    4.95
  -2   0 -13   30.09    4.54
   2   0  13   36.38    6.22
   2   0  13   36.92    5.48
   2   0  13   38.93    6.56
   2   0  14   -0.42    3.18
   2   0  14   -2.53    4.31
   2   0  14   -2.68    4.27
   2   0  14   -1.71    2.44
  -2   0 -14    3.25    4.33
   2   0  14    1.88    3.62
  -2   0 -14   -0.96    3.52
  -2   0 -14    0.62    2.37
  -2   0 -15   25.94    5.85
   2   0  15   22.52    5.20
  -2   0 -15   14.94    3.36
   2   0  15   16.36    3.85
  -2   0 -15   28.56    6.55
   2   0  15   22.13    5.91
   2   0  15   27.67    5.62
   2   0  15   20.89    6.02
  -2   0 -16  162.77   14.13
   2   0  16  164.01   13.69
  -2   0 -16  164.94   15.65
   2   0  16  134.27   11.92
   2   0  16  173.53   14.79
   2   0  16  149.10   14.36
   2   0  16  164.67   13.72
   2   0  17    7.83    4.95
  -2   0 -17    6.41    4.34
   2   0  17    7.58    4.84
   2   0  17    2.44    3.64
  -2   0 -17    5.13    4.96
   2   0  17    4.90    3.13
   2   0  17    8.31    3.87
  -2   0 -18   82.39    9.53
   2   0  18   82.51    9.12
   2   0  18   79.01    7.90
  -2   0 -18   79.85   10.59
   2   0  18   83.06    8.57
   2   0  18   88.59    9.99
  -2   0 -19   39.90    7.45
   2   0  19   46.44    6.61
  -2   0 -19   37.79    6.34
   2   0  19   44.94    6.90
  -2   0 -19   39.10    7.97
  -2   0 -20   57.25    7.86
  -2   0 -20   54.50    7.15
   2   0  20   70.82    7.79
   2   0  20   62.95    7.29
  -2   0 -20   54.77    8.40
  -2   0 -21    1.08    2.67
   2   0  21    2.15    2.91
  -2   0 -21    1.99    2.92
  -2   0 -21    0.49    3.30
  -2   0 -21   -0.38    2.72
   2   0  21    2.47    2.68
   2   0  22    2.47    2.32
  -2   0 -22    1.78    2.68
  -2   0 -22    1.53    1.85
   2   0  22    3.78    2.09
   2  -1 -24   24.85    3.81
  -2   1  24   21.63    3.03
  -2  -1  24   18.91    2.90
   2   1 -24   27.98    4.22
  -2  -1  24   17.14    2.95
   2  -1 -23   24.25    4.22
  -2   1  23   22.87    3.37
  -2   1  23   26.12    4.08
  -2  -1  23   18.85    3.30
   2  -1 -23   30.38    5.36
   2  -1 -22   17.92    5.01
  -2   1  22   15.18    4.10
  -2  -1  22   10.81    3.37
   2  -1 -22   25.81    5.40
  -2   1  22   20.71    3.87
   2   1 -22   20.28    5.57
  -2   1  22   14.71    3.37
   2  -1 -22   15.92    4.13
  -2  -1  21   58.06    5.95
   2  -1 -21   56.68    8.55
  -2   1  21   48.53    6.99
  -2  -1  21   48.46    6.43
  -2   1  21   40.17    6.28
   2  -1 -21   55.57    8.80
   2  -1 -21   69.24    9.71
   2   1 -21   50.64    7.30
   2   1 -21   58.03    9.26
  -2   1  21   58.74    6.97
   2  -1 -21   56.04    7.70
   2   1 -20    8.98    4.71
   2   1 -20    6.53    5.09
   2  -1 -20    4.41    5.05
   2   1 -20    4.59    3.70
  -2   1  20    4.75    3.84
  -2  -1  20    3.85    3.27
  -2   1  20    2.48    3.42
   2  -1 -20    7.20    5.22
   2  -1 -20    3.11    5.34
  -2   1  20    8.07    3.89
   2   1 -19  142.00   15.34
   2  -1 -19  160.13   15.96
   2   1 -19  158.79   14.26
  -2   1  19  143.22   13.59
  -2  -1  19  141.67   13.50
  -2   1  19  151.66   14.17
  -2   1  19  149.94   13.75
   2   1 -19  183.15   15.88
   2  -1 -19  150.29   16.64
  -2  -1  19  149.78   13.54
   2  -1 -19  167.04   16.62
  -2   1  18  208.26   18.52
  -2  -1  18  231.86   18.46
   2   1 -18  242.30   20.63
   2  -1 -18  268.96   21.80
   2   1 -18  255.07   19.72
   2  -1 -18  234.17   20.93
  -2   1  18  222.45   18.88
  -2  -1  18  248.59   18.57
  -2   1  18  234.73   19.02
   2  -1 -18  253.08   21.94
   2   1 -18  255.32   20.55
   2   1 -18  239.99   18.75
   2  -1 -17  101.12   12.68
   2   1 -17  102.85   12.27
  -2   1  17   75.31    9.35
  -2  -1  17  105.51   10.44
  -2  -1  17  102.60   10.40
   2  -1 -17   90.01   11.05
   2  -1 -17  103.12   12.74
  -2  -1  17   83.42    9.14
   2   1 -17  111.21   12.27
   2   1 -17  105.30    9.26
   2  -1 -17   87.42   12.43
   2   1 -17  101.35   10.76
  -2   1  17   84.56   10.22
   2   1 -17  101.65   11.28
  -2   1  17   96.15   10.92
  -2   1  17   83.41   10.13
   2   1 -16  340.65   21.08
  -2  -1  16  291.11   20.67
   2  -1 -16  279.75   22.75
   2   1 -16  333.55   24.01
  -2   1  16  289.40   22.46
  -2  -1  16  333.34   22.28
  -2   1  16  297.84   22.38
   2  -1 -16  312.54   24.44
  -2   1  16  284.41   22.33
   2  -1 -16  328.53   25.13
  -2   1  16  274.54   21.23
   2   1 -16  300.31   21.84
   2  -1 -16  297.24   24.21
  -2  -1  16  336.62   22.12
  -2  -1  15   75.35    7.84
  -2  -1  15   84.19    8.51
  -2  -1  15   76.03    8.40
  -2   1  15   69.50    8.68
  -2   1  15   77.56    7.74
  -2   1  15   73.79    8.98
   2   1 -15   80.87    9.79
   2  -1 -15   49.10    8.84
   2   1 -15   66.34    7.70
   2  -1 -15   75.83   10.33
  -2   1  15   53.55    8.24
   2   1 -15   62.69    8.44
   2  -1 -15   67.96    9.66
  -2   1  15   57.89    8.07
   2  -1 -15   64.93    8.81
   2   1 -15   64.01    8.32
  -2   1  14   15.87    4.97
   2   1 -14   15.87    5.16
   2   1 -14   14.95    4.27
  -2  -1  14   16.91    4.39
   2  -1 -14   16.40    5.29
  -2   1  14   15.08    4.71
  -2  -1  14   15.42    4.16
  -2  -1  14   17.75    4.22
   2  -1 -14   18.55    5.17
  -2  -1  14   16.75    5.97
   2   1 -14   13.50    4.45
   2  -1 -14   21.25    5.71
  -2   1  14   12.28    3.99
  -2   1  14   16.72    4.69
   2   1 -14   15.47    5.04
   2   1 -14   11.16    4.21
  -2   1  14   17.82    3.93
  -2  -1  14   19.32    4.48
   2  -1 -14   14.41    4.70
   2  -1 -14   18.73    5.36
  -2   1  14   12.09    4.39
  -2  -1  13   17.48    3.77
   2  -1 -13   17.84    4.34
  -2   1  13   17.27    4.71
  -2  -1  13   18.41    3.78
  -2  -1  13   19.46    3.93
  -2   1  13   16.15    4.00
   2   1 -13   19.15    4.66
   2   1 -13   15.46    4.13
  -2   1  13   16.85    3.78
   2   1 -13   13.13    3.96
  -2   1  13   20.17    4.93
  -2   1  13   10.72    3.87
  -2   1  13   14.62    4.17
   2  -1 -13   15.79    4.46
   2   1 -13   18.16    4.48
   2  -1 -13   15.94    4.89
  -2  -1  13   18.13    5.63
  -2  -1  13   20.65    4.11
  -2  -1  12   23.92    4.08
  -2   1  12   23.70    4.80
   2  -1 -12   15.55    4.15
  -2   1  12   19.42    4.39
  -2  -1  12   23.75    4.02
  -2  -1  12   21.93    5.46
  -2   1  12   24.17    4.69
  -2  -1  12   21.74    3.92
  -2  -1  12   23.49    4.22
  -2   1  12   28.15    4.44
   2  -1 -12   26.71    5.04
   2   1 -12   24.92    4.80
   2   1 -12   27.17    4.31
  -2   1  12   28.46    4.35
   2  -1 -12   22.54    4.47
   2   1 -12   21.22    4.50
  -2   1  12   19.60    4.71
   2   1 -11   32.42    5.36
  -2  -1  11   29.76    5.33
   2  -1 -11   35.49    5.08
  -2   1  11   25.67    4.76
  -2  -1  11   32.50    4.49
  -2  -1  11   31.05    4.28
  -2   1  11   26.83    5.48
  -2   1  11   29.10    4.53
   2   1 -11   22.40    4.55
  -2  -1  11   35.65    4.53
  -2   1  11   33.39    5.09
  -2   1  11   37.58    5.54
   2   1 -11   28.13    4.31
  -2  -1  11   33.19    4.38
   2  -1 -11   35.57    5.43
   2   1 -11   24.46    4.57
   2  -1 -11   28.27    6.55
   2  -1 -11   27.85    4.83
   2  -1 -10  616.14   35.47
   2  -1 -10  571.43   35.17
   2   1 -10  582.42   35.25
  -2   1  10  615.05   35.64
  -2   1  10  602.23   36.01
  -2  -1  10  613.66   34.71
   2   1 -10  718.50   38.19
  -2  -1  10  606.18   34.42
  -2  -1  10  614.59   40.32
  -2  -1  10  548.23   35.53
   2   1 -10  580.78   37.53
   2   1 -10  687.80   42.09
   2   1 -10  564.24   38.09
   2  -1 -10  530.56   34.09
   2  -1 -10  581.10   39.80
  -2  -1  10  649.19   34.87
  -2  -1  10  639.98   34.63
  -2   1  10  589.73   36.01
  -2   1  10  579.65   35.60
  -2   1  10  620.59   38.00
   2   1 -10  544.14   40.84
   2   1 -10  569.42   34.45
  -2  -1  10  660.25   35.00
   2  -1 -10  592.49   35.91
   2  -1 -10  568.82   35.90
   2  -1  -9  697.79   41.33
   2   1  -9  826.03   41.73
  -2  -1   9  702.46   38.12
  -2   1   9  661.63   39.37
   2  -1  -9  642.52   39.11
  -2  -1   9  719.86   38.35
  -2  -1   9  638.54   42.97
  -2   1   9  670.81   39.04
   2  -1  -9  613.73   42.64
  -2  -1   9  731.73   38.56
   2  -1  -9  666.44   39.59
   2  -1  -9  635.38   38.56
  -2   1   9  601.88   38.53
  -2   1   9  647.14   39.39
   2   1  -9  631.80   44.09
  -2   1   9  662.01   40.75
  -2   1   9  673.77   39.23
  -2  -1   8 1355.26   70.82
  -2  -1   8 1179.54   70.49
  -2   1   8 1286.87   72.02
  -2   1   8 1308.43   73.11
  -2  -1   8 1297.70   75.77
   2  -1  -8 1175.56   75.24
  -2   1   8 1196.56   71.60
  -2   1   8 1325.14   72.16
   2  -1  -8 1412.60   74.09
   2  -1  -8 1337.88   72.54
   2   1  -8 1289.74   77.09
  -2  -1   7 3168.67  159.80
   2  -1  -7 2750.08  160.28
  -2   1   7 3019.59  158.74
  -2  -1   7 2707.65  160.86
   2  -1  -7 2649.61  161.01
  -2   1   7 3202.63  158.89
   2  -1  -7 2934.25  158.49
   2   1  -7 2878.51  162.44
   2   1  -6  464.75   30.33
   2  -1  -6  478.53   30.05
  -2   1   6  530.64   27.18
  -2  -1   6  403.25   28.70
  -2   1   6  546.70   27.90
   2  -1  -6  454.65   27.22
  -2  -1   6  522.39   28.26
   2   1  -5  236.34   12.73
  -2  -1   5  271.84   10.41
   2  -1  -5  231.09    9.59
  -2   1   5  262.55    8.20
  -2  -1   5  210.54   11.28
  -2   1   5  253.78    9.78
   2   1  -5  260.78   11.95
   2   1  -4  225.91   17.59
   2   1  -4  277.07   17.62
  -2   1   4  245.09   14.63
  -2  -1   4  257.63   16.14
   2  -1  -4  257.39   17.49
   2  -1  -4  253.94   16.59
  -2  -1   4  214.86   16.91
  -2   1   3 1692.28   89.64
   2   1  -3 1803.41   93.64
  -2  -1   3 1646.38   93.31
  -2   1   3 1660.38   91.80
  -2  -1   3 1688.15   91.69
   2  -1  -3 1657.95   92.74
   2   1  -2 1879.25   94.59
  -2  -1   2 1695.04   90.66
  -2  -1   2 1624.37   91.92
  -2   1   2 1518.02   92.01
   2  -1  -2 1730.21   94.65
   2  -1  -2 1716.13   93.05
  -2  -1   2 1954.24   93.95
   2   1  -2 1714.18   90.79
  -2  -1   1  761.23   45.18
   2   1  -1  773.19   45.19
   2  -1  -1  818.40   46.19
   2  -1  -1  763.37   46.29
  -2  -1   1  806.98   43.38
  -2   1   1  805.76   45.82
   2  -1  -1  794.03   46.92
   2   1  -1  806.63   46.52
   2   1  -1  792.52   43.42
   2  -1   0 5198.42  258.33
  -2  -1   0 4456.11  257.59
   2   1   0 5139.90  257.83
   2   1   0 5216.30  259.58
   2  -1   0 4617.33  258.77
  -2   1   0 4816.51  258.56
   2   1   0 5022.58  256.53
  -2  -1   0 4491.96  256.26
  -2   1  -1 3128.08  146.95
  -2   1  -1 2551.02  147.04
   2   1   1 2813.91  147.13
  -2   1  -1 2596.51  142.97
   2  -1   1 2698.22  144.12
  -2  -1  -1 2845.53  145.25
   2  -1   1 2703.58  148.65
   2  -1   1 2696.89  145.90
   2   1   1 2735.99  145.15
  -2   1  -1 2909.72  144.30
  -2  -1  -2 5832.88  296.53
  -2   1  -2 5602.26  294.24
  -2   1  -2 5522.66  295.13
  -2   1  -2 5174.95  298.20
   2   1   2 5981.15  297.56
   2  -1   2 5430.77  299.62
   2   1   2 5258.87  296.08
  -2   1  -2 5721.68  297.07
  -2  -1  -3  109.54    8.14
  -2   1  -3  113.27    8.60
  -2  -1  -3  101.75    8.39
  -2   1  -3   94.11    9.81
  -2   1  -3   95.82    6.64
   2  -1   3   98.59   10.18
   2   1   3   98.06    8.13
  -2   1  -3   84.37    7.85
   2  -1   4  173.68    8.53
  -2  -1  -4  195.20   10.39
  -2  -1  -4  170.95   10.44
  -2   1  -4  163.55    8.36
  -2   1  -4  163.59    9.50
   2   1   4  170.47    7.49
   2  -1   4  171.02   12.39
   2   1   4  166.35   10.13
   2  -1   5  523.00   33.99
  -2   1  -5  500.67   31.84
   2  -1   5  551.58   32.29
  -2   1  -5  522.26   30.45
   2   1   5  490.54   31.23
  -2  -1  -5  567.14   32.58
  -2  -1  -5  549.26   31.04
  -2   1  -5  514.04   30.74
   2   1   5  512.10   31.99
  -2  -1  -5  539.02   32.27
   2  -1   5  544.94   30.30
   2  -1   6  799.07   38.93
  -2   1  -6  592.08   40.08
  -2  -1  -6  651.04   39.98
  -2  -1  -6  672.21   42.83
  -2   1  -6  645.22   39.70
  -2   1  -6  643.39   38.84
   2   1   6  672.62   41.02
  -2  -1  -6  747.73   38.52
   2   1   6  691.38   40.04
   2  -1   6  690.83   40.60
  -2   1  -6  637.57   38.52
  -2  -1  -6  667.52   40.70
  -2  -1  -7  274.40   16.31
   2  -1   7  250.51   18.04
  -2  -1  -7  249.67   18.15
  -2   1  -7  230.51   16.70
  -2  -1  -7  266.51   20.79
   2   1   7  249.36   17.64
  -2   1  -7  286.90   16.38
   2   1   7  228.76   18.22
   2  -1   7  275.92   17.21
  -2   1  -7  276.14   15.90
  -2   1  -7  215.69   15.46
  -2   1  -7  255.28   15.34
  -2   1  -7  252.02   17.84
  -2   1  -7  221.20   20.83
  -2   1  -7  225.49   17.93
  -2  -1  -8  271.72   19.76
  -2   1  -8  297.02   17.76
  -2   1  -8  273.38   20.22
  -2   1  -8  294.33   17.33
  -2  -1  -8  291.13   18.97
   2  -1   8  314.61   18.51
  -2  -1  -8  273.09   20.66
   2   1   8  285.83   17.59
  -2  -1  -8  266.84   22.43
   2  -1   8  289.58   17.83
  -2  -1  -8  252.75   17.29
  -2   1  -8  306.82   18.25
   2   1   8  264.75   20.66
   2  -1   8  294.39   19.04
   2  -1   8  291.01   19.17
   2   1   8  282.83   18.71
   2   1   8  278.00   19.93
  -2  -1  -8  302.43   21.22
   2  -1   8  287.33   20.22
  -2   1  -8  341.17   19.01
  -2   1  -8  265.29   17.69
  -2  -1  -8  264.39   19.87
  -2  -1  -8  296.64   18.50
   2   1   8  290.35   20.85
  -2   1  -8  253.73   23.80
   2   1   8  265.90   18.13
  -2  -1  -9   54.31    6.67
   2   1   9   53.72    7.69
   2   1   9   46.24    5.55
  -2  -1  -9   51.85    6.83
   2   1   9   42.53    4.84
  -2  -1  -9   48.31    5.79
  -2   1  -9   44.62    6.79
   2  -1   9   53.06    5.72
   2   1   9   50.78    7.05
  -2  -1  -9   41.20    7.86
  -2  -1  -9   45.85    6.81
   2  -1   9   45.83    5.01
   2   1   9   49.55    6.23
  -2  -1  -9   44.22    4.69
  -2  -1  -9   49.34    6.86
  -2   1  -9   41.89    4.62
  -2   1  -9   52.36    5.49
   2  -1   9   55.65    7.07
   2  -1   9   51.41    6.20
   2  -1   9   56.41    6.58
   2   1   9   46.21    6.49
  -2   1  -9   34.80    8.48
  -2   1  -9   38.82    5.00
  -2   1  -9   45.31    4.17
  -2   1  -9   52.52    6.07
  -2   1  -9   48.66    5.06
   2  -1  10  701.12   43.04
  -2  -1 -10  681.77   44.15
  -2  -1 -10  692.39   42.67
  -2   1 -10  902.59   43.90
   2  -1  10  737.46   42.26
  -2  -1 -10  705.75   44.68
  -2   1 -10  780.67   43.09
   2  -1  10  722.89   41.51
  -2   1 -10  747.34   41.49
  -2  -1 -10  783.75   43.62
  -2  -1 -10  649.36   40.93
  -2   1 -10  737.98   41.94
   2   1  10  719.77   43.08
   2  -1  10  703.18   42.84
  -2  -1 -10  617.96   47.47
   2  -1  10  701.63   43.10
   2   1  10  748.13   42.68
   2   1  10  750.59   41.88
  -2  -1 -11   48.50    6.44
   2   1  11   52.15    5.89
   2   1  11   54.05    6.50
  -2  -1 -11   53.83    7.59
   2  -1  11   46.42    5.53
   2  -1  11   56.50    7.37
   2  -1  11   48.72    6.87
  -2   1 -11   58.84    5.98
  -2   1 -11   50.48    6.46
  -2  -1 -11   43.72    7.52
  -2  -1 -11   48.04    5.25
   2   1  11   62.32    7.10
   2  -1  11   45.60    6.01
  -2   1 -11   46.46    5.73
   2  -1  11   49.34    6.72
  -2   1 -11   62.90    7.15
   2   1  11   57.78    7.05
   2   1  12  104.95    9.51
  -2  -1 -12  100.42   10.24
   2  -1  12  105.47   10.45
  -2  -1 -12  108.48    8.62
  -2  -1 -12  110.32   11.47
   2  -1  12  123.31   10.19
   2   1  12  107.26    9.93
  -2   1 -12   99.72    9.11
  -2   1 -12   97.50    8.69
   2  -1  12  109.27   10.45
   2   1  12  114.34   10.59
  -2   1 -12  122.98   10.92
   2   1  12   89.04   10.03
  -2  -1 -12   97.42   11.44
   2  -1  12  105.37    9.06
  -2   1 -12  100.82   10.17
   2  -1  12  118.87   10.89
   2  -1  13   25.06    5.85
  -2  -1 -13   19.75    5.40
  -2  -1 -13   29.71    5.81
   2  -1  13   19.96    5.49
   2   1  13   21.68    4.54
   2  -1  13   21.34    4.23
  -2  -1 -13   20.01    6.04
  -2   1 -13   23.78    5.26
   2   1  13   21.27    5.34
  -2   1 -13   22.85    4.55
   2   1  13   24.18    5.27
   2  -1  13   29.22    5.41
  -2   1 -13   28.35    5.96
   2  -1  13   21.24    5.24
  -2  -1 -14    8.89    4.43
  -2  -1 -14    3.19    3.72
   2   1  14    0.45    3.53
   2  -1  14    8.67    4.67
   2  -1  14   10.05    4.88
  -2  -1 -14    2.28    4.42
  -2   1 -14   10.80    4.53
   2  -1  14    7.52    3.57
   2  -1  14    8.61    4.16
  -2   1 -14    7.39    3.43
   2   1  14    7.89    4.70
   2  -1  14    9.10    3.53
   2   1  14    9.83    4.68
  -2   1 -15   23.83    6.30
  -2  -1 -15   25.30    7.27
   2  -1  15   38.26    6.37
  -2  -1 -15   18.36    5.54
  -2   1 -15   19.51    5.66
   2   1  15   28.23    5.41
   2  -1  15   20.89    6.18
  -2   1 -15   26.63    4.52
  -2  -1 -15   23.35    5.69
   2   1  15   24.39    5.97
   2   1  15   21.85    5.66
   2   1  15   25.43    4.76
   2  -1  15   24.20    4.63
   2  -1  15   16.39    5.25
  -2  -1 -15   23.58    6.66
   2  -1  16   30.26    5.96
  -2  -1 -16   22.69    5.87
   2  -1  16   36.24    5.60
  -2   1 -16   38.03    6.78
   2   1  16   32.96    6.05
  -2  -1 -16   25.55    7.40
  -2   1 -16   39.49    6.98
  -2   1 -16   23.98    4.55
   2  -1  16   26.17    5.85
   2   1  16   21.44    5.63
   2  -1  16   38.65    7.28
  -2  -1 -16   29.26    7.58
  -2   1 -17  439.19   27.56
  -2   1 -17  467.69   31.24
   2  -1  17  453.92   29.80
   2   1  17  461.03   29.94
  -2  -1 -17  433.93   30.13
  -2   1 -17  512.76   30.99
  -2  -1 -17  421.19   32.05
   2  -1  17  489.24   28.97
   2  -1  17  466.62   30.87
   2   1  17  405.25   29.55
  -2  -1 -17  474.37   32.95
   2  -1  17  457.56   30.10
   2   1  17  379.22   29.83
  -2   1 -18  152.01   13.96
   2   1  18  154.28   13.48
   2  -1  18  169.46   13.84
  -2   1 -18  183.57   15.31
   2   1  18  165.75   14.65
  -2  -1 -18  149.94   13.75
  -2  -1 -18  149.96   15.35
  -2  -1 -18  157.26   15.77
  -2  -1 -18  144.58   13.68
   2   1  18  153.13   13.60
   2  -1  18  170.90   14.63
   2  -1  18  159.61   13.71
   2  -1  18  154.93   12.64
  -2  -1 -19  205.19   17.92
   2   1  19  209.54   16.66
   2  -1  19  197.92   15.55
  -2   1 -19  216.53   16.75
   2  -1  19  229.84   16.60
   2  -1  19  215.76   15.10
  -2  -1 -19  191.80   15.78
  -2  -1 -19  210.39   17.90
   2   1  19  204.12   15.64
   2   1  19  192.51   15.49
  -2  -1 -19  202.49   16.03
  -2   1 -19  207.21   16.47
   2  -1  20    3.55    2.36
   2  -1  20    5.00    3.19
  -2   1 -20    5.98    3.29
   2   1  20    1.51    2.81
   2  -1  20    4.53    3.34
  -2  -1 -20    2.23    3.99
  -2   1 -20    6.31    4.00
   2   1  20    1.66    2.53
   2   1  20    1.33    3.32
  -2  -1 -20   -0.73    2.48
  -2  -1 -20    9.00    4.57
   2   1  21    2.10    2.38
  -2   1 -21    0.36    2.73
   2  -1  21    1.41    2.62
  -2  -1 -21    4.27    3.21
  -2   1 -21    2.05    2.98
   2   1  21    4.66    3.11
   2  -1  21    1.57    1.94
  -2  -1 -21    1.37    3.10
  -2   1 -22    8.55    2.65
   2   1  22    6.47    1.88
   2  -1  22   10.26    2.86
  -2  -1 -22    7.42    3.00
   2   1  22    7.72    2.52
  -2   1 -22    6.36    2.75
  -2   1 -22    5.97    2.41
  -2  -2  23   -0.22    1.88
   2  -2 -23    0.30    2.11
   2   2 -23    1.64    2.37
  -2   2  23    1.77    1.60
  -2  -2  22    0.21    1.49
   2  -2 -22   -2.67    3.27
  -2   2  22    0.65    2.20
  -2  -2  22    2.98    2.70
   2   2 -22   -0.44    3.17
   2  -2 -22    2.20    3.06
   2  -2 -21   56.74    8.36
  -2  -2  21   53.15    5.92
  -2  -2  21   52.24    6.53
   2   2 -21   63.38    8.33
   2  -2 -21   61.32    8.23
   2  -2 -21   58.11    6.60
  -2   2  21   59.85    7.09
   2   2 -20   68.49    8.70
  -2   2  20   53.27    7.36
  -2  -2  20   59.81    6.80
   2  -2 -20   47.04    9.04
   2  -2 -20   62.06    7.54
   2   2 -20   59.05    8.90
  -2   2  20   51.22    5.84
   2  -2 -20   61.91    9.38
   2  -2 -20   60.78    9.22
  -2  -2  20   69.92    7.87
  -2   2  19   33.77    5.43
   2   2 -19   44.34    7.65
   2   2 -19   46.65    5.76
  -2  -2  19   43.40    5.91
  -2  -2  19   38.63    6.42
   2  -2 -19   36.55    7.80
   2   2 -19   29.90    6.86
   2  -2 -19   39.01    8.44
   2   2 -19   57.65    8.99
   2  -2 -19   26.82    7.04
   2  -2 -19   32.38    6.17
  -2   2  19   38.22    6.62
  -2  -2  19   37.04    5.90
  -2  -2  18   41.58    6.10
   2  -2 -18   43.18    9.29
   2   2 -18   33.99    7.34
  -2  -2  18   30.02    6.27
   2  -2 -18   35.50    8.56
   2  -2 -18   48.92    9.08
   2  -2 -18   40.24    6.94
   2  -2 -18   36.82    7.58
  -2   2  18   41.81    6.36
   2   2 -18   32.37    6.31
   2   2 -18   48.53    8.62
  -2   2  18   33.30    6.68
   2   2 -18   31.76    7.55
  -2  -2  18   27.27    5.55
   2   2 -18   48.23    6.26
  -2   2  17   82.96   10.26
  -2  -2  17   92.36    9.23
   2   2 -17   75.90   10.53
   2   2 -17   76.03   10.12
  -2  -2  17   83.23    8.93
  -2   2  17   76.94    9.18
   2  -2 -17   69.22   10.67
   2  -2 -17   90.10   11.62
   2  -2 -17   73.25   11.66
  -2  -2  17   90.77    9.78
   2  -2 -17   82.00    9.83
   2   2 -16   19.70    5.89
   2  -2 -16   21.40    7.13
  -2  -2  16   17.38    5.17
  -2  -2  16   24.93    5.00
  -2   2  16   17.58    5.43
  -2  -2  16   28.11    5.60
   2   2 -16   13.19    6.09
   2   2 -16   21.31    6.33
   2  -2 -16   12.75    6.86
   2  -2 -16   20.06    6.65
   2   2 -16   26.76    7.21
  -2   2  16   17.93    5.42
   2  -2 -16   10.00    4.37
  -2   2  15   82.92    9.76
  -2   2  15   68.82    8.97
   2   2 -15   79.05   10.14
  -2  -2  15   85.83    8.93
   2  -2 -15   66.78   10.36
   2  -2 -15   65.46    9.68
  -2  -2  15   72.60    9.63
  -2  -2  15   84.17    8.66
   2   2 -15   76.72    9.79
   2   2 -15   64.98    8.40
  -2   2  15   67.92    9.26
   2   2 -15   68.67    9.33
   2   2 -15   71.65    9.43
  -2  -2  15   83.84    8.43
   2   2 -14  116.49   11.16
  -2  -2  14  111.85   11.75
   2   2 -14  107.75   11.30
  -2  -2  14  120.15   10.33
  -2   2  14   90.07   10.55
   2  -2 -14  111.99   12.24
   2  -2 -14  107.90   12.92
   2  -2 -14  102.76   13.17
  -2   2  14  100.37   11.21
   2   2 -14  113.41   11.55
  -2   2  14   92.46   11.02
  -2  -2  14  133.46   11.02
  -2  -2  14  121.75   10.23
  -2  -2  13   82.92    7.61
   2  -2 -13   74.71   10.15
  -2  -2  13   69.95    7.75
  -2  -2  13   61.61    8.66
  -2   2  13   66.15    8.33
  -2  -2  13   74.03    7.45
   2  -2 -13   61.23    8.75
   2  -2 -13   66.63   10.03
  -2   2  13   64.54    8.40
  -2   2  13   57.32    8.53
   2   2 -13   59.39    8.38
  -2  -2  13   80.58    7.77
   2   2 -13   73.71    8.19
   2   2 -13   78.93    9.12
  -2  -2  12   39.42    4.89
  -2  -2  12   31.71    4.97
   2  -2 -12   40.08    7.28
  -2   2  12   22.27    5.26
  -2  -2  12   28.08    4.81
   2  -2 -12   27.27    5.74
   2   2 -12   36.24    6.16
  -2  -2  12   28.98    4.73
   2   2 -12   28.42    5.19
  -2   2  12   29.50    6.29
   2  -2 -12   40.58    7.59
  -2   2  12   34.31    5.83
   2   2 -12   32.02    5.72
   2   2 -12   41.07    6.42
  -2  -2  12   42.64    5.30
  -2  -2  12   30.24    5.94
  -2  -2  11    4.56    2.79
   2  -2 -11    8.94    4.35
  -2   2  11    4.08    3.08
   2   2 -11    6.34    2.72
   2  -2 -11    2.02    2.82
  -2   2  11    1.77    3.40
  -2  -2  11    7.09    2.73
  -2   2  11    2.31    2.15
   2  -2 -11    6.51    3.95
   2   2 -11    5.25    3.01
   2   2 -11    0.82    4.10
  -2  -2  11    4.30    2.81
  -2  -2  11    7.45    4.19
  -2   2  11    2.85    4.52
   2   2 -11    5.42    3.32
  -2  -2  11    5.29    2.47
   2   2 -10   19.24    3.78
  -2  -2  10   22.11    3.73
   2   2 -10   17.29    3.59
   2   2 -10   21.34    3.62
   2  -2 -10   22.50    4.23
  -2  -2  10   21.24    3.81
   2  -2 -10   15.67    4.40
   2   2 -10   17.91    4.13
   2  -2 -10   22.83    5.54
  -2  -2  10   23.34    4.91
  -2   2  10   14.62    4.96
  -2   2  10   22.70    4.48
  -2   2  10   15.30    3.24
   2  -2 -10   24.62    5.15
  -2  -2  10   25.94    3.88
  -2   2  10   15.09    4.07
  -2  -2   9  165.74   11.21
   2  -2  -9  155.07   13.43
   2  -2  -9  147.39   12.94
   2  -2  -9  147.25   12.64
   2   2  -9  159.09   11.45
  -2   2   9  149.96   11.57
   2  -2  -9  165.08   15.52
  -2   2   9  134.65   12.03
  -2  -2   9  164.93   11.33
   2   2  -9  169.09   11.37
   2   2  -9  130.62   11.47
  -2   2   9  180.31   13.60
   2  -2  -9  142.51   16.79
  -2   2   9  162.16   12.61
  -2   2   9  149.51   12.31
   2  -2  -9  121.03   15.84
   2   2  -9  147.31   16.31
   2   2  -9  159.10   11.80
  -2  -2   9  174.30   11.51
  -2  -2   9  161.97   11.22
  -2  -2   9  176.93   12.62
  -2   2   9  162.33   13.17
   2  -2  -9  161.27   13.58
   2   2  -8  465.43   27.05
  -2  -2   8  433.09   26.67
  -2  -2   8  488.92   30.56
   2  -2  -8  424.15   31.48
   2  -2  -8  429.53   28.44
  -2  -2   8  482.09   27.03
  -2  -2   8  415.07   31.94
  -2   2   8  498.73   28.58
   2  -2  -8  467.27   29.29
   2  -2  -8  439.11   34.30
  -2   2   8  487.05   28.65
   2  -2  -8  443.08   34.12
   2   2  -8  454.99   33.12
   2   2  -8  458.98   27.58
   2  -2  -8  440.56   28.86
  -2   2   8  472.77   28.47
  -2   2   8  525.40   30.00
  -2   2   8  417.30   27.39
   2  -2  -8  447.48   29.78
  -2   2   8  418.77   28.39
  -2  -2   8  486.76   28.16
  -2  -2   7  733.87   36.94
   2  -2  -7  639.60   43.29
   2  -2  -7  595.04   40.42
  -2   2   7  623.20   37.07
  -2   2   7  639.85   37.02
  -2  -2   7  644.55   35.64
  -2  -2   7  540.22   40.12
  -2   2   7  640.76   37.98
   2  -2  -7  602.03   37.62
   2  -2  -7  587.91   43.11
  -2   2   7  605.94   37.05
   2  -2  -7  615.26   37.48
  -2   2   7  615.56   38.17
   2   2  -7  547.31   40.49
  -2  -2   7  634.43   39.07
   2  -2  -7  617.95   38.77
  -2  -2   7  621.22   35.52
  -2  -2   7  679.68   36.87
  -2   2   6   54.68    6.61
   2  -2  -6   46.42    6.52
  -2  -2   6   44.19    6.27
   2  -2  -6   64.65    8.30
  -2   2   6   43.69    5.77
  -2  -2   6   51.87    4.74
  -2  -2   6   57.73    5.66
  -2   2   6   49.93    5.96
  -2  -2   6   57.79    5.64
  -2   2   6   56.55    5.79
   2   2  -6   44.02    7.26
   2  -2  -6   51.31    8.99
  -2  -2   6   56.42    5.40
   2  -2  -6   48.21    8.37
   2   2  -5  171.35   14.62
   2  -2  -5  184.22   14.39
   2  -2  -5  173.61   15.16
   2  -2  -5  129.52   14.96
  -2   2   5  182.80   12.44
   2  -2  -5  168.77   17.04
  -2   2   5  157.87   12.13
   2   2  -5  175.25   16.46
  -2  -2   5  171.51   13.73
  -2   2   4    6.32    2.24
   2  -2  -4    7.40    3.60
   2   2  -4    3.38    3.78
   2   2  -4    5.55    2.92
  -2  -2   4    9.10    1.41
   2  -2  -4    7.19    3.41
   2  -2  -4   11.37    4.46
  -2  -2   4    4.98    3.07
  -2   2   4    8.18    1.42
   2   2  -3  460.47   31.37
   2  -2  -3  433.05   30.91
   2   2  -3  472.33   28.98
   2  -2  -3  472.26   31.80
  -2   2   3  416.89   26.58
  -2  -2   3  475.82   25.99
  -2  -2   3  486.58   31.22
   2  -2  -3  482.03   30.06
   2  -2  -2  994.65   60.96
   2   2  -2  974.54   60.26
   2  -2  -2  960.97   60.70
  -2  -2   2 1052.59   60.28
  -2   2   2 1113.89   59.83
  -2   2   2 1209.86   61.59
  -2  -2   2 1038.02   55.75
   2   2  -2  887.65   56.54
   2   2  -1  167.67   10.36
  -2  -2   1  167.61   11.06
   2  -2  -1  161.97   14.76
   2   2  -1  157.96   14.13
  -2   2   1  129.10   12.75
  -2  -2   1  130.97   13.39
  -2   2   1  168.84   14.39
  -2  -2   0  167.50   11.62
   2  -2   0  171.83   15.09
   2   2   0  136.59   13.65
   2   2   0  167.60   12.15
  -2   2   0  161.36   14.63
   2   2   0  173.04   14.67
  -2   2   0  163.19   13.05
   2  -2   0  169.27   15.97
  -2   2  -1   21.59    2.20
   2  -2   1   28.41    5.64
   2   2   1   29.26    6.37
   2   2   1   19.63    3.74
  -2  -2  -1   28.77    4.08
   2   2   1   15.66    4.73
  -2   2  -1   20.88    4.35
  -2   2  -1   16.19    4.77
  -2  -2  -2 1083.52   58.21
  -2   2  -2 1003.92   59.29
   2   2   2 1009.29   58.60
   2  -2   2  964.71   56.21
   2   2   2 1008.39   60.78
  -2   2  -2 1043.39   61.00
   2   2   2 1113.09   62.21
  -2   2  -2 1012.60   55.65
   2  -2   2 1082.18   58.84
   2   2   3  227.90   17.86
  -2  -2  -3  211.19   15.18
  -2  -2  -3  218.25   16.95
  -2   2  -3  197.94   16.82
  -2   2  -3  196.08   17.54
   2   2   3  203.74   15.57
  -2   2  -3  202.11   13.25
   2  -2   3  198.77   13.82
  -2   2  -3  224.35   17.45
  -2  -2  -4   73.27    7.46
   2   2   4   67.11    7.62
  -2  -2  -4   50.24    7.51
  -2   2  -4   55.40    7.94
  -2  -2  -4   47.23    6.49
  -2   2  -4   52.60    5.49
   2  -2   4   55.71    5.96
  -2  -2  -4   53.00    5.54
  -2   2  -4   50.68    7.62
   2   2   4   51.47    6.79
   2  -2   4   48.76    8.59
  -2   2  -4   57.50    8.29
  -2   2  -4   72.89    7.40
  -2  -2  -5  261.51   17.53
  -2  -2  -5  291.81   20.20
  -2   2  -5  263.80   16.98
  -2   2  -5  260.53   21.04
  -2   2  -5  274.17   22.68
  -2  -2  -5  279.89   19.76
   2   2   5  281.69   18.90
  -2   2  -5  265.20   18.16
  -2  -2  -5  309.70   22.16
  -2   2  -5  268.73   17.18
   2  -2   5  328.08   23.82
   2  -2   5  280.35   18.88
  -2   2  -5  312.82   21.78
   2  -2   5  275.03   18.68
   2   2   5  272.27   20.42
   2  -2   5  270.70   18.85
  -2  -2  -5  270.04   17.66
  -2  -2  -5  269.93   18.27
  -2  -2  -6  518.42   30.82
   2   2   6  588.96   31.28
  -2  -2  -6  527.37   33.55
  -2   2  -6  529.26   30.12
  -2   2  -6  445.68   34.22
  -2  -2  -6  509.68   30.85
  -2  -2  -6  527.22   31.69
   2  -2   6  556.28   33.92
  -2  -2  -6  499.96   33.12
  -2   2  -6  539.65   31.56
  -2  -2  -6  573.31   36.11
   2  -2   6  506.14   32.38
  -2  -2  -6  473.75   31.65
  -2   2  -6  497.36   30.26
   2  -2   6  545.41   36.73
   2  -2   6  479.56   30.92
   2  -2   6  519.96   31.76
   2   2   6  544.95   31.57
  -2   2  -6  499.68   34.22
   2   2   6  557.39   31.12
   2  -2   6  521.79   31.76
   2   2   6  509.26   34.08
   2  -2   6  480.50   32.24
  -2  -2  -6  521.60   31.69
  -2   2  -6  559.56   29.74
  -2  -2  -7   75.20    8.59
  -2  -2  -7   64.36    6.36
  -2  -2  -7   69.59    9.37
   2  -2   7   58.56    5.62
  -2   2  -7   57.24    5.54
   2  -2   7   59.81    7.10
  -2  -2  -7   67.87    7.17
   2  -2   7   75.42    8.34
   2  -2   7   62.17    6.39
  -2  -2  -7   58.14    6.97
  -2   2  -7   62.52    5.62
  -2  -2  -7   54.19    5.43
  -2   2  -7   74.41    7.07
   2   2   7   59.62    7.64
   2  -2   7   49.73    6.89
   2  -2   7   59.39    6.81
   2   2   7   64.23    6.84
   2   2   7   62.93    6.54
   2   2   7   53.11    8.09
   2  -2   7   60.21    6.70
  -2   2  -7   71.28    5.41
  -2  -2  -7   71.96    8.52
  -2   2  -7   52.29    7.93
  -2  -2  -7   62.71    6.96
  -2  -2  -7   64.45    8.01
  -2   2  -7   60.68    8.71
   2  -2   8   70.08    6.13
  -2   2  -8   61.59    6.02
   2  -2   8   71.82    6.96
  -2   2  -8   58.61    9.19
   2  -2   8   63.79    8.08
  -2  -2  -8   53.66    5.64
  -2   2  -8   73.63    7.54
   2  -2   8   84.46    8.12
   2  -2   8   71.22    8.08
  -2   2  -8   56.75    6.28
   2  -2   8   55.21    7.74
   2  -2   8   70.72    7.37
   2   2   8   70.58    7.52
  -2  -2  -8   75.61    9.02
   2  -2   8   62.63    7.09
   2   2   8   73.86    7.33
  -2  -2  -8   72.22    7.66
   2   2   8   70.84    6.39
  -2  -2  -8   71.31    7.65
  -2  -2  -8   68.86    6.71
  -2   2  -8   69.71    6.27
  -2  -2  -8   71.16    8.83
   2  -2   9  154.20   10.47
  -2   2  -9  150.40    9.83
   2   2   9  154.99   12.06
  -2   2  -9  153.75   10.58
  -2  -2  -9  126.93   13.11
  -2  -2  -9  123.04   11.74
   2  -2   9  145.21   12.67
   2   2   9  137.50   10.67
  -2  -2  -9  129.03   13.15
   2  -2   9  162.70   11.64
  -2  -2  -9  111.28    9.75
  -2   2  -9  144.85   10.89
   2   2   9  147.08   12.18
   2   2   9  152.45   11.10
  -2  -2  -9  146.46   11.18
  -2  -2  -9  149.21   12.31
  -2   2  -9  140.29   10.60
  -2   2  -9  143.36   10.63
  -2   2 -10   27.39    3.36
   2   2  10   25.35    5.09
   2   2  10   27.91    4.37
   2  -2  10   27.23    3.84
  -2  -2 -10   25.80    5.10
   2   2  10   20.54    3.79
  -2   2 -10   27.99    3.98
   2  -2  10   24.89    4.75
  -2  -2 -10   19.51    5.78
  -2   2 -10   30.61    4.91
  -2   2 -10   25.72    4.56
  -2   2 -10   20.68    3.89
  -2  -2 -10   23.30    4.96
  -2  -2 -10   26.22    4.28
  -2  -2 -10   28.25    5.97
  -2   2 -11  211.11   13.82
   2  -2  11  192.57   13.24
   2   2  11  208.48   15.76
  -2  -2 -11  189.91   17.26
  -2  -2 -11  162.74   14.87
   2   2  11  214.87   14.87
   2  -2  11  190.11   15.19
  -2  -2 -11  173.82   17.35
  -2   2 -11  202.88   14.93
   2  -2  11  189.27   14.36
  -2   2 -11  192.17   14.08
   2   2  11  178.27   13.93
  -2   2 -11  171.87   13.74
  -2  -2 -11  206.56   15.77
   2  -2  12    4.10    2.78
  -2   2 -12    1.20    2.61
   2  -2  12   -0.39    3.28
  -2  -2 -12    3.12    3.72
  -2  -2 -12   -0.72    4.41
   2   2  12    3.60    2.90
  -2  -2 -12    5.49    5.14
   2  -2  12   -1.02    4.07
  -2   2 -12    4.17    3.40
   2   2  12    5.25    4.91
   2  -2  12    6.83    4.53
   2   2  12    0.51    3.43
  -2   2 -12    4.02    3.56
  -2  -2 -12    2.09    3.20
   2  -2  12    2.99    3.75
   2   2  13   56.02    7.57
   2  -2  13   71.79    8.75
  -2  -2 -13   52.41    7.98
   2   2  13   50.88    6.81
   2  -2  13   60.94    7.44
  -2  -2 -13   57.15    9.81
  -2   2 -13   56.90    7.16
  -2   2 -13   67.43    7.51
   2   2  13   63.74    8.61
   2  -2  13   63.82    6.41
   2   2  13   61.19    8.15
  -2  -2 -13   51.36    7.61
   2  -2  13   56.30    7.36
   2  -2  14  121.77   11.23
   2   2  14  121.33   11.15
   2  -2  14  132.48   11.44
  -2  -2 -14  104.97   13.62
  -2   2 -14  117.01   11.06
   2   2  14  114.31   11.25
  -2   2 -14  109.13   10.31
  -2  -2 -14  106.85   11.54
   2   2  14  123.02   12.65
   2   2  14  125.66   12.43
   2  -2  14  130.70   10.07
  -2  -2 -14  118.50   11.72
   2  -2  14  122.11   12.12
   2  -2  15   26.91    4.35
   2   2  15   18.45    4.66
  -2  -2 -15   23.91    7.66
  -2   2 -15   29.84    5.53
   2  -2  15   24.81    6.32
   2   2  15   16.86    5.84
  -2  -2 -15   25.69    5.77
   2   2  15   36.76    6.06
   2   2  15   29.51    6.63
   2  -2  15   34.29    5.69
  -2  -2 -15   22.13    5.33
   2  -2  15   20.14    5.13
   2   2  16  140.58   13.52
  -2  -2 -16  124.08   14.79
   2  -2  16  164.19   12.75
  -2   2 -16  131.65   11.79
   2   2  16  142.99   12.58
   2   2  16  149.15   13.76
   2  -2  16  136.92   12.22
  -2  -2 -16  145.35   12.84
   2  -2  16  141.65   13.26
   2   2  16  134.38   11.93
  -2  -2 -17   20.99    4.51
   2   2  17   10.57    4.01
  -2   2 -17   13.79    3.81
   2  -2  17   17.27    4.40
  -2  -2 -17   20.84    6.63
   2   2  17   19.32    5.73
   2  -2  17   18.85    4.28
   2   2  17   19.44    5.57
   2  -2  17    9.48    4.67
   2   2  18  173.94   14.54
  -2   2 -18  192.60   16.01
   2  -2  18  187.71   14.20
   2   2  18  202.36   16.08
  -2  -2 -18  184.41   17.24
   2   2  18  201.91   16.17
   2  -2  18  221.21   16.18
  -2   2 -18  205.45   14.16
   2  -2  18  207.66   14.99
  -2   2 -19  130.05   11.07
   2   2  19  112.01   10.59
  -2  -2 -19  102.42   11.48
   2  -2  19  118.26    9.90
   2   2  19  102.70    9.29
   2   2  19  110.02   10.37
   2  -2  20   63.69    6.35
   2   2  20   50.55    5.71
  -2   2 -20   72.25    7.51
  -2  -2 -20   73.39    8.29
   2   2  20   73.03    7.42
   2   2  20   73.04    7.06
  -2   2 -20   68.46    7.08
  -2   2 -21   34.72    4.55
   2  -2  21   29.63    3.49
  -2  -2 -21   31.41    4.85
   2   2  21   24.12    3.56
   2   2  21   32.24    4.40
  -2   2 -22    9.96    2.46
   2   2  22   10.96    2.21
  -2  -3  22    2.69    1.56
   2   3 -22    0.53    2.10
  -2   3  21   68.25    5.92
  -2  -3  21   83.30    7.00
   2  -3 -21   84.92    8.00
   2   3 -21   89.87    8.39
  -2  -3  20   54.78    6.00
  -2   3  20   52.89    6.69
   2   3 -20   70.62    6.29
  -2  -3  20   67.44    6.70
   2   3 -20   76.92    8.51
   2  -3 -20   67.23    8.05
  -2   3  20   63.16    6.30
  -2  -3  19   13.82    3.73
  -2  -3  19   15.20    3.82
   2   3 -19   17.55    3.99
   2   3 -19    9.99    4.17
  -2   3  19   17.33    4.60
   2  -3 -19   12.74    4.75
   2  -3 -19    5.03    4.13
   2   3 -19   18.16    5.65
   2   3 -19   14.31    4.57
  -2   3  19   11.62    3.53
  -2  -3  18   70.06    7.91
  -2   3  18   72.08    9.07
   2   3 -18   72.67    9.21
   2   3 -18   79.55    9.29
  -2  -3  18   85.13    8.59
  -2   3  18   67.61    8.99
   2   3 -18   90.52    9.37
   2  -3 -18   78.08   10.05
   2  -3 -18   92.34   10.57
   2  -3 -17   57.56    8.88
   2   3 -17   49.57    7.27
   2   3 -17   47.94    7.63
   2   3 -17   42.97    7.25
  -2  -3  17   54.76    6.72
  -2   3  17   51.38    7.63
   2  -3 -17   42.31    8.75
   2  -3 -17   48.16    8.74
  -2   3  17   42.11    7.24
   2   3 -17   43.14    7.13
   2  -3 -16   76.00   10.33
   2   3 -16   92.98    9.96
  -2   3  16   70.37    9.45
   2   3 -16   80.38    9.71
  -2  -3  16   83.47    8.68
   2  -3 -16   80.95   11.95
  -2  -3  16   85.30    8.84
   2  -3 -16   64.46   11.02
   2   3 -16   87.43   10.01
  -2   3  16   63.13    8.95
   2  -3 -16   74.25   11.32
   2   3 -16   83.57   10.03
   2   3 -15  111.31   11.74
  -2   3  15   86.97   11.31
  -2  -3  15  128.54   10.94
   2  -3 -15   93.51   11.93
  -2  -3  15  112.31   10.59
   2   3 -15  129.06   12.23
  -2   3  15  105.70   11.85
   2  -3 -15  116.12   14.40
   2  -3 -15  105.25   13.70
   2   3 -15  103.05   11.89
   2  -3 -15  112.21   14.20
   2   3 -15  129.38   11.96
   2   3 -15  113.22   11.99
  -2  -3  14   45.24    7.81
  -2  -3  14   58.26    7.49
   2   3 -14   73.43    8.84
   2   3 -14   54.40    8.30
  -2  -3  14   62.64    7.60
   2  -3 -14   55.03   10.00
  -2  -3  14   60.96    7.49
   2  -3 -14   52.04   10.50
   2  -3 -14   60.34    8.96
   2  -3 -14   43.93    9.45
   2   3 -14   50.22    8.76
  -2   3  14   41.39    7.83
   2   3 -14   61.03    8.03
  -2   3  14   52.02    8.07
   2  -3 -13   26.61    7.32
  -2  -3  13   23.64    4.87
   2  -3 -13   20.79    6.12
   2  -3 -13   16.61    6.33
   2   3 -13   20.89    4.36
  -2   3  13   15.26    5.02
   2  -3 -13   15.47    7.53
  -2  -3  13   24.44    5.16
  -2  -3  13   20.20    5.47
  -2   3  13   15.63    5.48
   2   3 -13   22.74    6.43
  -2  -3  12   22.15    5.44
  -2  -3  12   16.68    4.62
  -2   3  12   15.83    5.15
   2  -3 -12    8.42    5.94
  -2   3  12   18.67    5.47
   2   3 -12   12.75    4.49
   2  -3 -12    9.29    7.31
  -2  -3  12   19.59    4.57
   2  -3 -12    9.65    4.42
   2   3 -12   18.02    5.46
   2  -3 -12   12.59    6.44
  -2  -3  12   10.51    3.71
   2   3 -12   30.25    7.10
  -2  -3  11   68.21    7.25
   2  -3 -11   55.90    9.08
   2   3 -11   71.16    7.74
  -2   3  11   60.54    8.27
  -2  -3  11   66.87    7.35
   2  -3 -11   57.54    8.45
  -2  -3  11   68.50    8.13
   2   3 -11   61.60    8.30
  -2   3  11   59.22    7.04
   2  -3 -11   59.74    9.39
   2   3 -11   62.40    7.92
   2  -3 -11   48.24    9.79
  -2  -3  11   64.98    7.02
  -2  -3  11   65.15    7.26
   2   3 -11   60.77    7.21
  -2   3  11   57.86    8.07
  -2  -3  10  146.14   10.70
  -2   3  10  114.54   11.70
   2   3 -10  131.45   10.83
   2  -3 -10  113.78   12.99
  -2   3  10  128.39   11.87
   2  -3 -10  122.49   12.23
  -2  -3  10  141.98   10.83
   2   3 -10  128.51   11.07
   2   3 -10  111.11   11.44
  -2   3  10  110.79   10.40
   2  -3 -10  116.66   13.24
   2   3 -10  120.78   11.46
   2  -3 -10  108.45   13.64
  -2  -3  10  135.54   11.60
  -2  -3  10  132.81   10.54
   2  -3  -9  276.98   21.78
   2   3  -9  283.99   19.28
  -2   3   9  274.88   20.60
  -2   3   9  299.73   19.75
  -2  -3   9  298.31   18.92
   2   3  -9  273.22   19.97
  -2   3   9  277.81   20.55
   2   3  -9  279.61   19.90
   2   3  -9  290.03   19.30
   2  -3  -9  258.93   20.59
   2  -3  -9  291.53   22.29
   2  -3  -9  279.96   23.26
  -2  -3   9  295.75   19.78
  -2  -3   9  293.93   18.80
   2   3  -8   33.44    5.75
  -2   3   8   28.30    4.52
  -2  -3   8   33.00    4.64
   2   3  -8   25.09    4.61
   2  -3  -8   28.77    6.15
  -2   3   8   29.14    4.71
  -2   3   8   27.49    5.56
   2  -3  -8   26.92    5.18
  -2  -3   8   28.86    4.81
  -2  -3   8   27.50    4.23
  -2   3   8   27.80    4.96
   2   3  -8   32.30    6.42
  -2  -3   8   29.64    4.96
   2  -3  -8   30.96    6.17
   2   3  -8   29.41    4.60
  -2  -3   7  113.85    8.91
   2   3  -7  102.69    9.24
  -2   3   7  109.73   10.04
  -2   3   7  100.91    9.35
  -2   3   7   96.82    9.91
  -2  -3   7  108.50    8.67
  -2  -3   7  138.71   10.48
   2  -3  -7   98.96    9.81
   2  -3  -7  115.28   11.24
   2   3  -7  101.00   10.00
  -2   3   7  102.62    9.41
   2  -3  -7  104.51   10.76
  -2  -3   7  121.39    9.71
  -2   3   7  119.92    9.28
  -2  -3   6   44.00    5.02
   2  -3  -6   38.56    6.03
   2   3  -6   42.82    5.39
  -2   3   6   34.42    5.01
   2   3  -6   44.92    4.97
  -2  -3   6   41.74    4.63
  -2  -3   6   46.63    5.55
  -2   3   6   33.97    5.17
   2  -3  -6   37.47    5.99
  -2  -3   6   48.18    5.94
  -2   3   6   40.21    5.42
  -2   3   6   39.31    5.13
   2  -3  -6   44.43    7.91
  -2  -3   6   43.61    5.15
   2  -3  -5  136.09   16.27
  -2  -3   5  185.31   12.31
   2  -3  -5  182.80   13.97
  -2   3   5  168.47   13.19
  -2   3   5  204.06   13.28
  -2   3   5  186.18   13.33
  -2   3   5  164.74   13.44
  -2  -3   5  193.60   13.91
   2  -3  -5  182.53   15.88
   2  -3  -5  166.07   13.65
   2   3  -5  168.73   12.44
  -2   3   5  179.81   13.51
   2   3  -5  163.89   12.86
  -2  -3   5  175.47   12.66
  -2  -3   5  195.41   13.19
   2   3  -4  299.10   26.44
  -2   3   4  301.48   20.00
  -2  -3   4  292.53   18.89
   2   3  -4  317.82   19.61
  -2   3   4  324.44   20.01
   2   3  -4  294.90   19.55
   2   3  -4  325.78   24.64
  -2  -3   4  294.84   20.54
   2  -3  -4  325.05   22.70
  -2  -3   4  313.99   19.68
  -2   3   4  348.72   26.31
  -2   3   4  339.24   20.76
  -2   3   4  268.06   19.89
   2  -3  -4  289.91   26.16
   2  -3  -4  293.04   23.35
  -2  -3   4  311.90   25.69
  -2  -3   4  327.15   20.07
  -2  -3   3  336.20   21.93
   2  -3  -3  346.39   28.41
   2   3  -3  346.45   28.19
   2   3  -3  353.59   21.58
   2   3  -3  322.64   22.69
  -2   3   3  304.46   21.73
  -2   3   3  383.96   22.06
   2   3  -3  333.36   21.47
   2   3  -3  385.05   26.99
  -2   3   3  362.49   22.15
  -2  -3   3  342.01   22.59
   2  -3  -3  345.80   23.96
  -2   3   3  337.02   21.55
  -2   3   3  353.32   21.92
  -2  -3   3  307.48   20.40
  -2  -3   3  337.08   26.98
  -2  -3   3  350.56   21.71
   2   3  -2  118.75   14.56
  -2   3   2  131.91   10.22
  -2   3   2  138.22   10.61
  -2  -3   2  139.98   10.56
  -2  -3   2  124.37   10.69
  -2   3   2  134.31   10.60
   2   3  -2  129.99   10.37
  -2   3   2  154.22   10.77
  -2   3   2  122.26   13.02
   2   3  -2  119.01   10.13
   2   3  -2  163.87   15.21
  -2  -3   2  142.04   11.68
  -2  -3   2  139.99   14.76
   2  -3  -2  131.18   15.44
  -2   3   2  126.03   14.38
   2  -3  -2  103.74   14.04
  -2   3   2  125.98   10.78
  -2  -3   2  142.53   10.63
  -2   3   1   64.86    5.98
  -2   3   1   67.45    7.22
   2  -3  -1   66.41   10.60
  -2   3   1   71.86    6.89
   2   3  -1   72.86   10.45
   2  -3  -1   62.71    8.63
   2  -3  -1   55.08    8.28
  -2  -3   1   58.60    9.42
  -2  -3   1   54.28    6.21
  -2   3   1   73.22    9.34
   2   3  -1   62.06    6.46
  -2   3   1   72.53    6.56
   2   3  -1   56.83    8.89
   2  -3  -1   58.04    7.68
   2  -3  -1   56.94    9.93
  -2   3   1   71.32   10.03
   2   3  -1   64.01    6.22
  -2   3   1   65.17    6.25
  -2  -3   1   74.01    7.12
  -2  -3   1   61.15    6.64
  -2   3   0  327.35   19.43
  -2   3   0  275.05   18.01
   2  -3   0  286.17   21.37
   2   3   0  275.37   18.81
  -2   3   0  271.68   22.34
  -2   3   0  304.25   19.85
   2   3   0  301.83   25.78
   2   3   0  289.98   23.37
  -2  -3   0  280.31   23.83
   2  -3   0  255.28   19.45
  -2   3   0  281.50   18.09
  -2  -3   0  297.38   19.77
  -2   3   0  311.43   22.98
  -2  -3   0  283.12   18.71
  -2   3   0  291.21   24.05
  -2  -3   0  281.79   20.01
   2   3   0  285.97   18.61
   2  -3   0  299.50   25.69
  -2   3   0  291.48   18.52
  -2  -3   0  313.02   20.24
  -2  -3   0  260.99   18.55
  -2   3  -1  389.00   28.84
  -2  -3  -1  442.29   26.69
  -2   3  -1  417.75   24.60
   2  -3   1  383.59   28.39
  -2   3  -1  502.90   26.30
   2  -3   1  419.24   27.85
   2   3   1  380.26   29.27
  -2  -3  -1  391.84   26.39
   2  -3   1  381.05   25.58
   2   3   1  415.24   32.19
  -2   3  -1  398.66   30.58
   2   3   1  392.36   25.13
   2  -3   1  439.73   32.94
  -2   3  -1  409.03   24.77
  -2   3  -1  413.54   26.32
   2  -3   1  425.28   26.96
   2  -3   1  371.72   27.03
  -2   3  -1  381.88   23.99
  -2  -3  -1  367.02   24.72
  -2  -3  -1  397.16   26.03
   2   3   1  407.46   25.15
  -2   3  -1  367.21   28.92
   2  -3   2  133.38   12.98
   2  -3   2  141.72   11.80
  -2   3  -2  129.51    9.93
  -2  -3  -2  137.14   11.64
  -2   3  -2  123.22    9.06
   2   3   2  133.77   10.60
  -2   3  -2  120.88   13.46
  -2  -3  -2   98.08   10.73
  -2  -3  -2  145.54   12.21
   2   3   2  113.28   12.85
  -2  -3  -2  126.11   10.95
   2  -3   2  133.55   12.12
   2   3   2  128.21   10.49
   2  -3   2  118.48   11.86
  -2   3  -2  127.02   13.17
  -2   3  -2  147.00   11.87
   2   3   2  128.62   15.15
  -2   3  -2  120.45   14.28
  -2   3  -2  119.93    9.15
   2  -3   2  141.85   16.00
  -2  -3  -2  113.91   10.07
  -2  -3  -3    5.65    3.10
   2  -3   3    6.95    3.31
   2   3   3    3.75    2.76
  -2   3  -3    3.00    2.74
  -2  -3  -3    4.59    2.91
   2  -3   3    3.19    3.14
   2  -3   3    1.52    3.48
  -2   3  -3    5.48    2.28
  -2   3  -3    1.85    3.86
  -2  -3  -3    2.95    3.08
   2   3   3    2.86    4.14
   2  -3   3    5.16    4.79
   2   3   3    0.76    2.80
  -2   3  -3    6.02    4.02
   2   3   3   -0.29    2.04
   2   3   3    0.81    3.64
  -2  -3  -3    3.27    2.89
  -2  -3  -3    2.40    3.97
   2  -3   3    0.50    3.37
  -2   3  -3    2.30    1.67
  -2   3  -3    6.65    4.37
   2  -3   3    7.17    3.72
   2   3   4  301.39   23.67
  -2  -3  -4  300.41   22.12
   2  -3   4  308.06   21.84
  -2   3  -4  303.18   19.26
   2  -3   4  325.62   22.21
  -2   3  -4  321.44   20.26
  -2  -3  -4  284.59   21.66
  -2  -3  -4  312.43   22.53
   2   3   4  325.57   20.29
   2   3   4  342.50   24.80
  -2   3  -4  262.20   24.72
  -2  -3  -4  272.05   19.89
  -2  -3  -4  307.11   21.23
   2  -3   4  332.47   21.64
   2   3   4  318.32   21.06
   2  -3   5  233.31   17.56
  -2   3  -5  247.70   15.53
   2   3   5  242.08   16.42
  -2   3  -5  235.37   15.36
   2  -3   5  241.43   17.58
  -2  -3  -5  231.10   18.14
  -2   3  -5  231.10   14.64
  -2  -3  -5  197.66   17.20
  -2  -3  -5  209.74   15.88
  -2   3  -5  199.22   20.36
  -2  -3  -5  246.77   22.04
  -2  -3  -5  204.94   16.89
   2   3   5  217.83   16.75
  -2   3  -6  164.33   11.31
  -2  -3  -6  139.07   13.59
  -2   3  -6  146.73   10.09
  -2  -3  -6  131.43   12.77
   2  -3   6  129.07   12.37
   2   3   6  150.95   12.13
   2  -3   6  153.52   12.87
  -2  -3  -6  127.52   11.38
  -2  -3  -6  127.53   12.43
  -2   3  -7    6.14    2.11
  -2   3  -7    6.63    2.72
  -2   3  -7    8.30    2.97
  -2  -3  -7    7.76    4.45
   2  -3   7    9.47    4.51
   2  -3   7    5.14    3.66
  -2  -3  -7    7.20    3.81
   2  -3   7    9.19    4.28
  -2   3  -7    6.76    3.73
   2  -3   7    8.72    4.03
   2   3   7    6.50    3.67
  -2  -3  -7    3.76    4.06
  -2  -3  -7    4.96    3.30
   2   3   7    5.11    2.43
  -2   3  -8   74.23    6.87
   2   3   8   68.43    8.46
   2  -3   8   71.31    7.18
   2  -3   8   76.60    8.42
  -2  -3  -8   61.71    9.36
   2  -3   8   80.18    8.83
   2  -3   8   74.37    8.95
   2  -3   8   62.91    8.27
   2   3   8   61.51    8.00
   2  -3   8   71.21    8.69
   2   3   8   69.50    7.41
  -2  -3  -8   76.26    7.98
  -2   3  -8   66.59    6.86
  -2  -3  -8   62.29    8.48
  -2  -3  -8   58.19    8.62
   2   3   9    8.49    4.58
  -2   3  -9    5.74    3.49
  -2   3  -9   11.83    3.39
   2  -3   9    9.38    3.68
   2   3   9   12.97    4.02
  -2  -3  -9    3.71    4.80
  -2  -3  -9    4.94    3.84
   2  -3   9   11.67    4.97
   2  -3   9    5.90    3.93
   2  -3   9    3.63    4.51
   2   3   9    6.06    3.86
  -2  -3  -9    2.05    3.25
  -2  -3  -9    5.16    4.50
  -2   3 -10  180.44   13.77
   2   3  10  208.01   15.39
  -2   3 -10  211.41   14.00
   2  -3  10  227.62   16.01
  -2  -3 -10  168.73   17.36
   2  -3  10  185.74   14.83
   2  -3  10  194.25   14.01
   2  -3  10  179.37   15.76
  -2  -3 -10  188.15   14.65
   2  -3  10  171.62   15.77
  -2   3 -10  184.69   14.58
  -2  -3 -10  165.80   15.32
   2   3  10  206.04   16.42
   2  -3  10  172.05   14.75
  -2  -3 -10  178.62   16.92
   2   3  10  188.81   16.05
   2  -3  11  330.73   23.30
  -2   3 -11  355.84   20.77
   2   3  11  345.62   23.74
   2   3  11  325.41   24.30
   2  -3  11  347.91   22.00
  -2   3 -11  308.26   21.82
  -2  -3 -11  302.65   26.43
   2  -3  11  328.71   23.29
  -2  -3 -11  288.19   23.07
  -2   3 -11  360.01   22.88
   2   3  11  325.99   24.48
  -2   3 -11  350.46   22.00
   2  -3  11  363.58   23.81
   2  -3  11  370.26   24.79
   2  -3  11  347.94   24.69
  -2  -3 -11  332.36   25.75
  -2   3 -12  397.15   23.42
  -2  -3 -12  326.67   27.70
   2   3  12  419.69   24.62
   2  -3  12  374.61   24.68
  -2   3 -12  349.91   24.59
   2  -3  12  371.89   25.90
   2  -3  12  363.55   24.78
   2  -3  12  360.58   25.89
  -2   3 -12  381.50   24.34
   2   3  12  334.38   25.72
   2  -3  12  348.05   23.00
   2   3  12  325.60   24.55
   2  -3  12  344.69   24.69
  -2  -3 -12  311.19   26.51
   2   3  12  356.59   25.65
   2  -3  13   76.62    7.65
  -2   3 -13   82.57    7.82
   2  -3  13   79.18    9.01
   2   3  13   73.63    9.23
   2  -3  13   76.23    9.01
  -2  -3 -13   74.22   11.28
   2  -3  13   65.32    7.06
   2  -3  13   62.12    9.56
  -2   3 -13   85.06    8.87
   2   3  13   89.63   10.19
   2   3  13   70.63    8.85
  -2   3 -13   71.50    8.98
  -2  -3 -13   63.00   10.45
   2  -3  13   76.19    8.92
   2  -3  14   19.75    3.88
   2   3  14   22.33    5.88
   2  -3  14   21.05    4.30
   2  -3  14   17.44    4.88
   2  -3  14   16.20    5.06
  -2  -3 -14   24.14    7.49
  -2   3 -14   23.30    5.43
  -2   3 -14   14.90    4.78
   2   3  14   23.41    5.35
   2  -3  14   23.95    5.81
  -2  -3 -14   20.27    6.60
   2  -3  15   26.64    5.51
   2  -3  15   28.74    4.55
   2  -3  15   27.29    5.95
   2  -3  15   34.68    5.89
  -2  -3 -15   18.93    6.90
   2   3  15   26.84    5.47
  -2   3 -15   28.44    5.64
  -2   3 -15   27.98    5.11
   2   3  15   26.60    5.74
  -2  -3 -15   23.75    6.36
   2  -3  16   13.45    4.39
   2   3  16   13.60    4.01
  -2   3 -16   21.82    5.59
   2  -3  16   19.28    4.69
  -2  -3 -16   13.62    6.08
   2  -3  16   16.29    4.47
  -2   3 -16   20.65    4.73
   2   3  16   21.00    5.12
   2   3  16   20.53    4.87
   2  -3  16   17.15    3.61
  -2  -3 -16    7.99    4.90
  -2   3 -17   22.23    5.25
   2   3  17   17.66    4.48
   2  -3  17   23.32    5.07
   2  -3  17   22.24    4.36
  -2  -3 -17    6.67    4.65
   2  -3  17   16.20    4.27
  -2   3 -17   15.04    3.91
   2   3  17   11.41    4.25
   2   3  17   15.82    4.11
   2   3  17   11.39    3.52
  -2  -3 -17   21.27    5.33
   2  -3  18   20.16    4.47
   2   3  18   20.64    4.32
   2   3  18   18.77    3.96
  -2  -3 -18   27.54    6.10
  -2   3 -18   25.28    3.94
   2   3  18   33.29    5.43
  -2  -3 -18   26.56    5.50
   2  -3  18   23.03    4.33
   2  -3  19   -1.51    2.74
   2   3  19    1.90    2.55
  -2  -3 -19   -0.45    2.95
  -2   3 -19    3.30    1.96
   2   3  19   -0.66    2.53
  -2  -3 -19    0.81    2.92
   2  -3  19   -1.07    2.51
   2   3  19    1.52    1.91
   2  -3  20   37.17    4.22
   2  -3  20   25.96    3.41
  -2  -3 -20   29.13    4.54
   2   3  20   22.12    3.46
  -2  -3 -20   26.17    4.23
  -2   4  20    9.43    2.02
  -2   4  20   11.55    2.36
  -2  -4  19    6.44    2.22
   2  -4 -19    4.80    2.33
   2   4 -19   11.31    2.71
   2   4 -19    8.49    3.29
  -2   4  19    8.10    2.75
   2   4 -19    7.41    2.86
  -2   4  19    8.34    2.64
  -2  -4  18   22.74    3.77
   2  -4 -18   16.74    4.53
   2   4 -18   28.92    5.35
   2   4 -18   20.59    4.29
  -2   4  18   24.11    4.35
  -2   4  18   26.38    4.24
   2  -4 -18   19.77    4.26
  -2  -4  17   30.21    4.62
   2  -4 -17   34.93    5.51
   2   4 -17   33.97    4.51
   2   4 -17   30.75    5.57
   2   4 -17   35.40    5.48
  -2   4  17   33.01    5.52
   2  -4 -17   25.62    6.33
  -2   4  17   34.80    5.18
  -2  -4  16   17.27    4.39
   2  -4 -16    9.15    5.12
  -2  -4  16   25.79    4.52
   2  -4 -16   16.77    4.74
   2   4 -16   16.90    4.81
   2  -4 -16   17.34    6.44
  -2   4  16   23.20    5.16
   2   4 -16   18.85    4.82
  -2   4  16   18.79    4.64
  -2  -4  16   21.77    4.83
  -2   4  15   45.35    7.03
   2  -4 -15   29.90    7.64
   2   4 -15   49.39    7.01
  -2  -4  15   53.85    6.69
   2   4 -15   45.68    6.18
   2  -4 -15   37.49    7.97
   2  -4 -15   32.84    6.24
   2   4 -15   53.32    7.31
   2   4 -15   43.11    5.22
   2   4 -15   38.78    7.17
   2   4 -15   40.47    7.80
  -2  -4  15   40.56    5.89
  -2  -4  14   44.56    6.51
   2   4 -14   42.66    6.76
   2   4 -14   45.73    6.44
   2  -4 -14   41.48    8.41
   2   4 -14   48.89    5.83
  -2  -4  14   50.61    6.15
   2  -4 -14   35.62    6.64
   2   4 -14   43.72    7.74
   2  -4 -14   41.64    9.28
  -2   4  14   34.57    6.58
   2   4 -14   30.70    7.62
  -2  -4  13   64.45    8.28
   2   4 -13   80.37   10.19
  -2  -4  13   82.73    8.60
   2   4 -13   82.38    8.79
  -2  -4  13   57.66    7.70
  -2  -4  13   87.66    8.38
   2   4 -13   80.17    8.99
   2  -4 -13   57.27    8.43
   2  -4 -13   70.41   12.38
   2   4 -13   81.31    9.73
  -2   4  13   76.81    9.52
   2   4 -13   68.83    7.62
   2   4 -13   92.57   10.55
   2  -4 -13   83.21   11.02
   2   4 -12  104.84   11.98
  -2  -4  12  107.95   10.03
   2  -4 -12  107.06   12.10
  -2   4  12   99.16    9.54
   2   4 -12   95.62   10.54
  -2  -4  12  128.88   10.20
   2   4 -12  120.50   11.89
  -2  -4  12   99.06    9.86
  -2   4  12   85.03   10.51
   2  -4 -12  106.06   12.59
  -2  -4  12   95.85    8.91
   2  -4 -12   82.75   10.24
   2  -4 -12  125.31   15.57
  -2  -4  12   84.91    9.50
   2   4 -11   42.91    6.97
   2  -4 -11   42.59    8.20
   2   4 -11   48.32    7.52
   2  -4 -11   37.32    8.10
  -2  -4  11   59.60    6.81
  -2  -4  11   45.24    6.74
   2   4 -11   42.87    8.86
  -2   4  11   48.60    6.51
  -2  -4  11   54.58    7.07
   2   4 -11   72.14    8.92
  -2  -4  11   47.35    6.12
   2   4 -11   54.28    9.05
   2  -4 -11   34.80   10.26
   2  -4 -11   49.41    7.34
  -2   4  11   42.98    7.25
  -2  -4  11   48.66    6.69
   2  -4 -10    0.79    5.23
  -2  -4  10    9.70    4.17
   2  -4 -10    9.46    5.35
   2   4 -10    6.00    4.27
   2   4 -10    6.84    4.50
  -2  -4  10    8.28    3.49
   2   4 -10   -1.64    7.47
  -2   4  10    5.66    3.57
   2  -4 -10    6.55    8.42
   2   4 -10    6.99    5.80
  -2  -4  10    4.96    3.31
  -2   4  10    8.02    4.27
   2   4 -10    7.72    5.01
  -2  -4  10    4.80    3.99
   2  -4 -10    9.10    3.87
  -2  -4   9   44.84    6.66
   2   4  -9   47.68    7.38
  -2  -4   9   51.04    6.61
   2   4  -9   44.36    7.08
  -2   4   9   39.49    6.19
   2  -4  -9   42.70    8.79
   2  -4  -9   40.95    6.65
  -2  -4   9   41.44    5.76
  -2  -4   9   56.83    7.11
   2  -4  -9   35.55    7.52
  -2   4   9   43.37    6.81
   2   4  -9   44.05    8.20
   2   4  -9   61.30    8.72
   2   4  -9   46.15    9.06
  -2   4   8  176.49   15.54
   2  -4  -8  203.60   17.59
  -2  -4   8  217.75   15.31
   2   4  -8  180.24   15.64
   2  -4  -8  181.80   15.67
  -2  -4   8  206.45   14.67
  -2  -4   8  244.83   16.54
   2   4  -8  236.93   17.97
   2  -4  -8  185.69   18.76
   2   4  -8  208.48   17.30
  -2   4   8  205.22   16.33
   2   4  -8  204.39   16.35
  -2  -4   8  212.68   15.51
  -2   4   7  382.55   25.80
   2   4  -7  363.82   25.65
   2  -4  -7  350.05   26.65
   2  -4  -7  379.27   29.30
  -2   4   7  391.97   25.85
   2   4  -7  370.36   24.36
   2  -4  -7  317.35   24.75
  -2  -4   7  411.61   25.97
   2  -4  -7  391.05   30.17
   2   4  -7  396.23   26.78
   2   4  -7  383.65   25.25
  -2  -4   7  415.28   25.12
  -2  -4   7  436.47   24.97
  -2  -4   6    6.29    3.31
  -2  -4   6    6.92    3.64
   2   4  -6   10.40    4.46
   2  -4  -6    4.77    3.21
  -2   4   6    6.06    3.48
   2  -4  -6    7.44    6.22
   2   4  -6    8.41    3.64
  -2  -4   6    5.58    4.19
  -2   4   6    5.40    2.97
   2  -4  -6    9.91    7.96
  -2   4   6    5.48    3.30
  -2  -4   6    5.36    3.20
   2   4  -5  231.79   17.56
   2   4  -5  265.97   17.32
   2  -4  -5  250.07   21.36
  -2   4   5  221.92   17.27
  -2  -4   5  238.96   16.28
   2   4  -5  221.28   16.66
  -2  -4   5  237.22   17.83
  -2   4   5  217.64   16.85
   2  -4  -5  208.87   20.05
  -2   4   5  218.03   16.80
  -2  -4   5  244.57   16.55
  -2   4   5  226.00   16.85
  -2  -4   5  237.78   16.54
   2  -4  -4  124.38   14.33
   2   4  -4  134.96   12.06
  -2   4   4  128.22   11.76
  -2  -4   4  147.02   11.30
   2   4  -4  134.97   11.51
  -2  -4   4  147.66   12.91
   2  -4  -4  127.90   14.29
   2   4  -4  149.80   11.77
  -2   4   4  119.44   11.41
  -2   4   4  129.23   11.07
  -2  -4   4  129.59   10.61
  -2   4   4  126.84   11.19
  -2  -4   4  143.29   11.10
  -2  -4   3   77.72    9.32
   2   4  -3   77.95    7.94
  -2  -4   3   65.85    6.93
  -2   4   3   68.17    8.08
   2  -4  -3   80.03   11.09
   2   4  -3   65.19    7.81
  -2  -4   3   73.36    7.59
   2  -4  -3   72.67   10.39
  -2   4   3   68.79    7.98
   2  -4  -3   77.11   10.50
   2   4  -3   56.31    7.99
  -2   4   3   71.52    7.32
  -2   4   3   72.94    7.65
  -2  -4   3   84.98    7.74
  -2   4   2  265.76   17.04
   2  -4  -2  239.88   20.82
  -2  -4   2  287.07   20.14
   2   4  -2  244.50   17.80
   2   4  -2  246.54   17.75
  -2   4   2  268.69   18.56
   2  -4  -2  230.16   20.28
  -2  -4   2  247.82   19.26
   2  -4  -2  221.13   19.29
  -2   4   2  251.14   18.23
   2   4  -2  241.13   16.82
  -2  -4   2  234.49   16.39
  -2  -4   2  265.31   17.28
  -2   4   2  248.96   17.27
   2  -4  -2  187.19   18.59
  -2  -4   1    8.83    3.03
  -2   4   1    5.02    3.20
  -2   4   1    7.30    3.76
   2   4  -1    4.73    3.05
  -2  -4   1    0.57    3.80
   2   4  -1    7.13    4.36
  -2  -4   1   11.43    5.14
  -2   4   1    8.79    4.14
  -2   4   1    5.87    2.73
   2   4  -1    5.48    2.80
   2  -4  -1    7.44    4.56
   2  -4  -1   10.91    5.60
  -2   4   0  621.69   37.69
  -2   4   0  632.29   37.34
  -2   4   0  721.36   39.91
  -2  -4   0  673.45   40.83
   2   4   0  599.10   38.62
   2  -4   0  638.02   41.85
   2   4   0  619.90   38.64
   2  -4   0  561.80   39.04
  -2  -4   0  646.82   37.86
   2  -4   0  599.80   40.12
  -2   4   0  671.75   39.55
   2  -4   0  637.33   39.89
   2   4   0  639.95   38.24
  -2   4  -1   27.97    5.99
  -2  -4  -1   17.62    3.96
  -2   4  -1   17.12    4.45
   2  -4   1   15.83    6.27
   2   4   1   26.06    4.88
  -2  -4  -1   28.08    6.23
   2   4   1   27.02    6.04
   2   4   1   17.80    4.69
   2  -4   1   16.61    5.33
  -2   4  -1   15.57    3.27
  -2   4  -1   18.41    3.58
   2  -4   1   23.81    5.26
   2  -4   1   21.11    5.74
   2  -4   1   13.91    4.95
  -2   4  -2  107.76    9.96
   2   4   2   94.85   10.22
  -2   4  -2  106.15    8.84
   2   4   2  126.55   10.95
  -2  -4  -2  105.31   11.55
   2  -4   2   97.64   10.01
  -2  -4  -2  107.30   11.99
   2  -4   2  115.09   11.64
   2  -4   2  105.13   12.19
   2  -4   2  104.05   11.36
  -2  -4  -2  119.56   11.34
   2  -4   2  102.69   11.20
   2  -4   2  119.97   12.51
  -2  -4  -2  107.84    9.66
   2   4   3  516.77   33.25
  -2   4  -3  501.53   30.85
  -2  -4  -3  454.44   33.80
  -2   4  -3  563.59   32.54
  -2  -4  -3  499.61   34.59
  -2  -4  -3  458.40   31.38
   2  -4   3  529.27   33.88
   2  -4   3  524.44   34.18
  -2  -4  -3  481.37   32.42
   2  -4   3  552.40   34.78
  -2  -4  -3  561.26   34.16
   2   4   3  569.77   33.63
   2  -4   3  543.42   35.29
  -2  -4  -4  136.05   12.11
  -2   4  -4  151.06   11.79
   2   4   4  171.00   14.58
  -2   4  -4  122.66   11.59
  -2  -4  -4  145.58   14.77
  -2  -4  -4  147.12   13.15
   2   4   4  189.85   14.54
   2   4   4  145.54   11.81
   2  -4   4  188.68   15.38
   2   4   4  161.98   14.17
   2  -4   4  161.31   14.47
   2  -4   4  170.44   15.39
  -2  -4  -4  156.49   14.00
  -2   4  -5   60.68    6.83
  -2   4  -5   55.92    6.58
   2  -4   5   52.50    7.46
   2   4   5   43.97    7.49
   2   4   5   72.63    9.32
   2  -4   5   61.78    7.99
   2  -4   5   68.72    8.12
   2   4   5   55.81    6.67
   2   4   5   51.07    7.83
   2  -4   5   50.41    8.11
  -2  -4  -5   61.26    9.40
  -2  -4  -5   50.95    7.43
   2  -4   5   53.43    8.43
  -2  -4  -5   52.82    7.92
  -2   4  -5   52.86    5.80
   2   4   6   20.61    5.68
  -2   4  -6   20.47    4.51
   2   4   6   24.41    5.95
   2  -4   6   24.73    5.55
  -2   4  -6   26.91    3.92
   2  -4   6   16.40    5.32
   2  -4   6   21.97    5.32
   2   4   6   13.82    4.14
  -2  -4  -6   21.49    6.48
  -2  -4  -6   22.58    5.83
   2  -4   6   23.39    6.45
   2   4   6   43.75    8.43
  -2  -4  -6   27.15    5.89
  -2   4  -7  187.79   12.38
  -2   4  -7  179.94   13.53
   2  -4   7  195.97   15.61
   2  -4   7  183.62   15.08
  -2   4  -7  163.79   13.75
  -2  -4  -7  157.51   15.70
  -2  -4  -7  154.89   15.79
   2  -4   7  188.70   15.41
   2   4   7  173.49   14.39
   2  -4   7  152.04   13.67
   2   4   7  159.07   15.67
   2  -4   8  577.05   34.66
  -2   4  -8  566.04   33.96
   2   4   8  632.46   36.46
   2  -4   8  550.41   35.50
  -2  -4  -8  491.04   36.70
   2  -4   8  587.94   36.40
   2  -4   8  535.54   35.77
  -2   4  -8  563.65   34.79
   2   4   8  536.05   35.55
  -2  -4  -8  561.75   37.59
  -2   4  -9  160.16   12.14
   2  -4   9  170.39   13.34
  -2   4  -9  177.33   12.80
   2  -4   9  171.66   14.83
  -2  -4  -9  151.27   15.06
   2  -4   9  167.68   14.61
  -2   4  -9  140.00   13.22
   2   4   9  166.69   14.37
   2   4   9  133.28   14.34
   2   4   9  120.80   14.20
  -2  -4  -9  156.69   15.57
  -2   4 -10  118.09   10.27
   2  -4  10  137.81   11.48
  -2   4 -10  142.12   10.99
   2   4  10  120.81   12.99
   2  -4  10  147.13   12.63
   2  -4  10  128.97   12.75
  -2  -4 -10  111.45   12.68
   2  -4  10  133.22   12.96
   2   4  10  130.43   12.54
   2   4  10  114.13   12.75
  -2  -4 -10  125.32   13.60
   2   4  11  220.47   16.42
  -2   4 -11  187.11   13.40
   2  -4  11  214.08   15.41
  -2   4 -11  243.02   15.27
   2   4  11  177.12   16.89
   2  -4  11  203.76   16.38
   2   4  11  229.20   18.05
  -2  -4 -11  199.32   18.05
   2  -4  11  233.49   17.47
  -2   4 -11  178.30   15.60
   2   4  11  206.63   17.07
  -2  -4 -11  206.63   17.12
   2   4  12   12.94    3.54
   2   4  12   19.08    5.77
   2  -4  12   19.24    4.58
  -2   4 -12   22.29    4.42
   2   4  12   19.55    5.83
   2  -4  12   20.79    5.41
  -2  -4 -12   14.76    6.52
   2   4  12   22.86    5.18
  -2   4 -12   21.89    5.33
   2   4  12   21.67    5.48
  -2  -4 -12   17.58    4.97
  -2  -4 -12   13.51    5.40
   2  -4  13    8.87    3.26
   2  -4  13    4.70    3.65
   2  -4  13    4.81    3.21
  -2   4 -13    2.39    2.95
   2   4  13    6.24    4.66
   2   4  13   -4.55    4.60
  -2  -4 -13   10.21    5.98
   2   4  13    9.68    4.87
  -2   4 -13    6.76    4.30
   2   4  13    5.41    4.02
   2   4  13    5.02    2.70
  -2   4 -13    4.87    3.95
  -2  -4 -13    2.57    3.88
   2   4  14   11.08    4.49
   2  -4  14   11.07    3.50
   2   4  14    9.51    3.90
   2  -4  14    8.33    4.03
  -2  -4 -14    0.73    4.81
   2  -4  14    6.11    4.16
   2  -4  14    9.14    3.06
  -2   4 -14   11.06    4.45
  -2   4 -14    9.95    4.00
  -2  -4 -14    8.36    4.45
   2   4  14   10.73    4.38
   2   4  14    4.45    2.65
   2  -4  15   34.72    4.30
   2   4  15   37.87    5.76
   2  -4  15   33.60    4.55
  -2   4 -15   53.38    6.99
   2   4  15   39.61    6.31
   2  -4  15   49.69    5.95
  -2   4 -15   39.03    5.89
  -2  -4 -15   42.58    7.87
   2  -4  15   49.17    6.30
  -2   4 -15   35.03    5.29
   2   4  15   42.89    6.50
   2   4  15   33.79    4.75
  -2  -4 -15   40.33    6.68
   2  -4  16   13.29    3.51
   2  -4  16   16.75    3.14
  -2   4 -16   19.36    4.61
   2   4  16   16.28    4.31
  -2  -4 -16   12.38    4.74
   2  -4  16   16.58    3.85
  -2   4 -16   19.54    3.87
   2   4  16   19.59    4.37
  -2  -4 -16   17.19    4.43
   2   4  16   14.33    3.12
  -2   4 -17   29.84    4.60
   2   4  17   24.24    4.11
  -2  -4 -17   19.74    4.76
   2  -4  17   29.82    4.37
  -2   4 -17   28.51    3.97
   2   4  17   24.16    4.34
   2   4  17   18.74    3.22
   2  -4  17   27.21    4.03
  -2  -4 -17   23.67    4.53
  -2   4 -18   76.93    6.72
   2  -4  18   78.63    6.39
  -2  -4 -18   73.12    7.39
   2  -4  18   70.83    6.27
  -2  -4 -18   75.34    6.95
   2   4  18   63.81    5.80
  -2   4 -18   67.14    5.73
  -2   4 -19    6.63    2.03
  -2  -4 -19    5.65    2.08
   2   5 -17    2.11    1.77
  -2  -5  17    1.03    1.64
   2   5 -17    2.26    1.98
   2  -5 -17   -0.48    2.15
   2   5 -16   41.53    4.73
   2   5 -16   37.38    4.30
  -2   5  16   32.68    3.90
   2   5 -16   41.49    4.94
   2  -5 -16   37.02    5.63
  -2   5  16   30.10    4.50
  -2  -5  16   45.18    4.70
   2   5 -15   47.26    5.61
  -2  -5  15   46.59    5.27
   2  -5 -15   29.32    4.94
   2  -5 -15   45.88    7.08
   2   5 -15   52.58    5.69
  -2   5  15   35.32    4.62
  -2   5  15   40.46    5.41
  -2  -5  14    7.73    3.57
   2   5 -14   12.76    4.41
   2  -5 -14   10.79    5.72
  -2  -5  14   11.37    3.56
   2  -5 -14    3.41    3.23
   2   5 -14    9.33    2.99
   2   5 -14   14.68    4.06
  -2   5  14    1.90    3.11
  -2   5  14    5.21    2.59
  -2  -5  13    7.54    3.86
   2  -5 -13    4.59    5.32
   2   5 -13    9.00    4.29
  -2  -5  13    6.82    3.34
  -2   5  13    1.83    2.14
  -2   5  13    9.76    3.82
   2   5 -13    2.59    2.96
   2   5 -13    3.22    3.56
   2  -5 -13    4.51    3.86
   2   5 -13    7.57    4.20
   2   5 -12  135.83   11.38
  -2  -5  12  121.02   10.05
   2   5 -12  115.07   11.12
  -2   5  12  106.86    9.58
   2  -5 -12  115.23   13.44
   2   5 -12  112.56    9.94
   2   5 -12  112.51   10.77
  -2   5  12  116.00   11.04
   2  -5 -12  114.99   11.61
   2  -5 -12  105.36   11.62
  -2   5  12   96.09    9.63
  -2  -5  12  141.61   10.70
  -2  -5  11   79.06    8.05
  -2  -5  11   77.18    7.74
   2   5 -11   69.60    8.59
  -2   5  11   67.96    7.46
   2   5 -11   67.32    8.40
  -2   5  11   65.44    7.32
   2   5 -11   57.87    7.91
   2  -5 -11   48.53   10.49
   2  -5 -11   70.12    9.17
   2  -5 -11   55.01    8.90
  -2   5  11   56.33    7.82
  -2  -5  10   52.54    7.01
   2  -5 -10   50.78    8.88
   2   5 -10   59.39    8.21
  -2  -5  10   61.12    7.01
   2   5 -10   67.62    8.41
   2   5 -10   58.20    8.06
   2  -5 -10   54.00    8.49
   2  -5 -10   53.46    8.79
  -2   5  10   55.60    7.18
   2   5 -10   45.45    7.16
  -2  -5  10   60.63    6.65
  -2   5  10   54.80    6.75
  -2   5  10   47.85    7.18
  -2  -5   9   24.97    4.96
   2   5  -9   16.30    5.42
   2  -5  -9   18.00    6.26
   2  -5  -9   14.17    6.05
   2   5  -9   15.88    5.75
  -2   5   9   19.54    4.63
   2  -5  -9   23.84    8.71
   2  -5  -9   12.00    5.51
   2   5  -9   16.72    4.95
   2   5  -9   15.94    6.96
   2   5  -9   12.59    5.17
  -2   5   9   20.73    4.06
  -2  -5   9   18.42    4.44
  -2   5   9   14.97    4.79
  -2  -5   8  554.84   34.14
  -2   5   8  536.11   35.59
   2  -5  -8  500.61   38.04
  -2  -5   8  630.76   35.62
   2  -5  -8  491.18   38.85
   2   5  -8  585.73   35.80
   2   5  -8  565.53   35.14
  -2   5   8  571.14   35.65
   2  -5  -8  520.13   38.38
   2  -5  -8  541.57   38.35
   2   5  -8  631.60   36.58
   2  -5  -7 1377.75   79.92
  -2  -5   7 1398.97   75.07
   2  -5  -7 1249.96   80.09
  -2   5   7 1413.37   77.18
   2  -5  -7 1280.58   80.38
  -2  -5   7 1439.85   76.60
   2   5  -7 1362.56   77.17
   2  -5  -7 1282.12   80.63
   2   5  -7 1297.77   75.52
   2   5  -7 1226.50   75.95
   2   5  -7 1345.48   76.93
  -2   5   7 1276.24   75.94
   2  -5  -6  133.77   14.35
   2   5  -6  107.10    9.57
   2  -5  -6  118.85   14.33
  -2   5   6  129.75   12.19
  -2  -5   6  122.28   10.63
   2   5  -6  125.48   11.19
  -2  -5   6  112.34   11.57
   2   5  -6  150.94   14.05
   2   5  -6  125.78   13.33
   2   5  -6  120.28   12.27
   2  -5  -6  106.95   14.10
   2  -5  -6  127.44   14.92
  -2   5   6  113.48   10.99
   2  -5  -5  314.00   26.65
   2  -5  -5  322.25   26.34
   2   5  -5  333.79   23.97
  -2  -5   5  352.50   22.35
   2  -5  -5  327.52   27.10
  -2  -5   5  363.89   24.81
   2   5  -5  402.45   25.23
   2  -5  -5  323.10   26.66
   2  -5  -5  278.80   23.01
   2   5  -5  325.28   24.50
  -2   5   5  339.11   22.90
   2   5  -5  356.78   23.30
  -2   5   5  355.83   24.49
  -2  -5   4  139.91   11.58
   2   5  -4  146.29   12.84
   2   5  -4  146.82   12.62
  -2   5   4  157.88   13.94
   2  -5  -4  126.41   14.47
  -2  -5   4  141.76   14.00
   2  -5  -4  120.83   15.25
   2  -5  -4  132.19   15.01
   2  -5  -4  133.87   13.09
   2  -5  -4  142.27   15.49
   2   5  -4  149.69   14.16
   2  -5  -4  133.40   12.46
  -2   5   4  135.90   11.83
  -2  -5   4  138.22   11.55
   2  -5  -3  367.57   28.35
  -2  -5   3  358.62   23.51
  -2  -5   3  354.65   23.75
   2  -5  -3  393.44   29.37
  -2   5   3  434.26   26.94
   2   5  -3  388.44   25.17
   2   5  -3  337.74   24.61
   2  -5  -3  359.80   27.42
  -2  -5   3  371.40   26.73
   2  -5  -3  344.71   27.07
   2  -5  -3  344.53   25.72
   2   5  -3  350.95   25.51
   2  -5  -3  321.04   24.69
  -2   5   3  333.39   23.54
   2  -5  -2   39.19    8.40
  -2   5   2   40.81    5.83
   2   5  -2   34.08    6.88
   2  -5  -2   36.67    9.00
  -2   5   2   41.44    7.33
   2   5  -2   35.67    6.78
   2  -5  -2   29.81    7.27
  -2   5   2   41.73    5.53
   2   5  -2   35.06    6.16
  -2  -5   2   28.88    5.19
   2   5  -2   73.49    9.80
  -2  -5   2   40.76    8.19
   2  -5  -2   30.09    6.75
   2  -5  -2   38.19    8.30
   2  -5  -2   34.57    6.51
  -2  -5   2   40.06    5.88
   2  -5  -1   24.16    7.39
  -2   5   1   19.23    4.75
   2   5  -1   21.05    5.72
   2   5  -1   24.23    5.07
   2   5  -1   19.94    5.72
  -2  -5   1   16.12    4.08
  -2  -5   1   20.63    6.79
   2  -5  -1   15.59    5.38
   2  -5  -1   12.13    5.30
   2  -5  -1   20.44    7.06
   2  -5  -1   24.34    5.73
  -2  -5   1   13.84    4.14
  -2   5   0   42.32    6.37
  -2  -5   0   32.48    5.19
   2  -5   0   36.53    7.19
   2   5   0   34.03    7.30
  -2  -5   0   56.24    8.52
   2   5   0   24.63    6.14
   2   5   0   39.01    6.38
  -2  -5   0   34.50    8.06
   2  -5   0   38.13    7.25
   2  -5   0   31.69    6.71
  -2  -5   0   32.91    5.70
   2  -5   0   42.05    8.53
  -2   5  -1   22.57    5.27
  -2   5  -1    7.99    4.79
  -2  -5  -1   21.10    6.28
   2   5   1   11.15    5.58
   2   5   1   18.21    5.67
   2   5   1   17.70    4.92
   2  -5   1   19.49    6.06
   2  -5   1   15.71    4.94
   2  -5   1   18.08    7.08
   2  -5   1   10.70    5.02
  -2   5  -2   21.52    4.10
   2   5   2   25.61    5.93
  -2  -5  -2   17.43    5.87
   2  -5   2   15.88    5.86
   2  -5   2   21.09    5.86
  -2   5  -3    1.32    2.83
   2   5   3   -1.71    4.08
  -2  -5  -3    6.87    5.10
   2  -5   3   -2.50    3.97
   2  -5   3    0.61    4.43
  -2  -5  -3   -2.89    6.16
   2  -5   3    1.72    4.76
   2   5   3    1.06    3.59
  -2   5  -4   39.87    6.37
   2   5   4   32.71    6.72
  -2  -5  -4   28.96    6.82
   2   5   4   23.63    8.01
   2  -5   4   31.30    6.17
   2  -5   4   29.48    5.60
  -2   5  -4   34.49    4.85
   2  -5   4   37.29    7.49
  -2  -5  -4   33.10    8.35
   2  -5   4   32.29    6.93
   2   5   4   28.81    6.20
  -2   5  -5   72.05    6.74
  -2   5  -5   65.36    7.95
   2   5   5   60.94    8.75
   2   5   5   78.72    9.83
  -2  -5  -5   74.77   10.57
   2   5   5   49.97    9.23
   2  -5   5   65.56    8.52
   2  -5   5   70.51    7.97
  -2   5  -5   63.52    7.69
  -2  -5  -5   73.39   11.22
   2  -5   6   84.55    9.59
  -2   5  -6   87.71    9.17
   2   5   6   91.44   10.79
   2  -5   6   93.69   10.05
   2   5   6   79.52   10.64
   2  -5   6   89.39    9.21
  -2   5  -6   91.65    9.26
  -2  -5  -6   84.93   11.72
  -2  -5  -6   81.86   11.58
   2   5   6   92.17   10.56
   2   5   7    6.89    4.46
   2  -5   7   19.76    5.55
  -2   5  -7   16.19    4.60
   2  -5   7   21.41    5.72
   2   5   7   10.41    5.21
  -2  -5  -7    8.97    5.91
   2   5   7   -1.53    8.56
   2  -5   7   11.81    3.98
  -2   5  -7   14.29    4.83
  -2  -5  -7   12.90    6.43
  -2  -5  -7   10.14    5.13
   2  -5   7   11.58    4.71
  -2   5  -8  120.82   10.28
  -2  -5  -8  126.14   13.87
   2  -5   8  125.69   11.61
   2   5   8   97.33   11.30
  -2  -5  -8  104.27   12.40
  -2   5  -8  129.04   11.14
   2  -5   8  110.39   10.67
   2  -5   8  106.67   10.68
   2   5   8  122.56   12.25
  -2  -5  -8  115.98   12.32
   2  -5   9  140.14   11.85
  -2  -5  -9  137.55   14.60
   2  -5   9  155.44   12.77
   2   5   9  105.16   11.87
  -2  -5  -9  141.16   13.71
  -2   5  -9  147.65   12.32
  -2   5  -9  136.73   11.02
  -2  -5  -9  147.39   13.61
   2  -5   9  131.28   11.62
  -2   5 -10  154.31   11.05
   2  -5  10  197.67   13.29
  -2   5 -10  168.15   12.16
   2  -5  10  161.65   12.89
   2   5  10  144.75   13.04
  -2  -5 -10  147.56   15.34
   2  -5  10  166.35   13.60
  -2   5 -10  166.53   13.39
  -2  -5 -10  144.88   13.97
   2   5  10  128.69   13.64
  -2   5 -10  183.96   13.37
  -2  -5 -10  153.75   14.16
   2  -5  11   46.69    6.00
  -2   5 -11   52.28    5.65
   2   5  11   45.60    7.09
   2  -5  11   49.79    6.04
   2   5  11   37.20    5.71
  -2  -5 -11   41.06    8.06
   2  -5  11   43.48    6.44
  -2   5 -11   45.05    6.49
  -2  -5 -11   36.03    6.26
  -2  -5 -11   54.67    7.38
   2   5  11   44.46    6.95
   2  -5  12   16.07    3.66
  -2   5 -12   13.61    3.19
   2   5  12    8.70    4.09
   2  -5  12   10.35    3.14
   2   5  12   10.05    3.28
  -2  -5 -12    9.53    4.62
   2  -5  12   11.46    4.24
  -2   5 -12   11.94    4.30
  -2  -5 -12   15.12    4.33
  -2  -5 -12    7.99    3.66
   2  -5  13   50.91    5.51
   2   5  13   50.35    6.55
   2  -5  13   45.01    5.37
   2  -5  13   60.06    6.53
   2  -5  13   48.69    5.17
  -2   5 -13   47.31    5.93
  -2  -5 -13   53.19    6.58
  -2   5 -14    3.32    2.62
   2  -5  14    1.01    2.09
   2   5  14    1.38    2.54
   2  -5  14    2.66    2.01
   2  -5  14    3.05    2.81
   2  -5  14    3.75    2.04
  -2   5 -14    2.65    2.74
  -2  -5 -14    3.70    2.81
   2  -5  15   20.63    2.84
  -2   5 -15   26.30    3.77
   2   5  15   20.38    3.56
   2  -5  15   17.91    2.68
  -2   5 -15   23.81    3.67
  -2   5 -16    6.97    2.08
  -2   5 -16    4.56    1.94
   2   5  16    2.37    1.64
  -2  -6  13    6.93    1.94
   2   6 -13    7.32    2.12
  -2  -6  13    4.74    2.01
   2  -6 -13    7.21    3.27
  -2   6  13    3.36    1.60
  -2  -6  12    4.51    2.25
  -2   6  12    2.05    1.92
   2   6 -12    1.78    2.30
   2  -6 -12    1.98    1.90
   2   6 -12    2.33    2.07
  -2  -6  12    4.44    2.04
   2   6 -12    5.40    1.84
  -2  -6  11    9.17    2.89
  -2  -6  11    8.68    2.68
  -2   6  11   10.04    2.18
   2  -6 -11    5.84    3.04
   2   6 -11   11.61    2.82
  -2   6  11    7.03    2.47
   2   6 -11    7.90    3.00
   2   6 -11    6.57    2.36
  -2  -6  10    8.88    2.99
   2   6 -10    9.73    3.28
   2  -6 -10    6.37    3.15
  -2  -6  10    7.54    2.79
  -2   6  10    4.50    2.22
   2   6 -10    6.05    2.88
   2  -6 -10   14.21    4.92
  -2   6  10    8.25    2.70
  -2  -6   9   24.93    4.02
   2   6  -9   20.80    3.85
  -2  -6   9   20.42    3.65
   2  -6  -9   21.31    4.60
   2  -6  -9   15.54    5.41
  -2   6   9   22.16    3.69
   2   6  -8   90.32    8.01
   2  -6  -8   79.28    9.18
  -2  -6   8  100.61    7.91
  -2  -6   8  112.51    8.40
   2   6  -8   77.31    8.49
   2   6  -8  106.12    9.27
  -2   6   8   90.07    7.82
   2  -6  -8   82.05    9.05
   2  -6  -8   89.25   10.43
  -2  -6   8   86.12    7.44
  -2  -6   7  128.40    9.77
   2  -6  -7  109.20   11.74
   2   6  -7  143.16   11.64
  -2  -6   7  124.75    9.56
   2   6  -7  127.69   10.71
   2  -6  -7  112.03   11.38
   2  -6  -7  123.76   12.55
  -2  -6   7  130.27    9.92
   2   6  -7  124.40    9.88
  -2   6   7  110.34    9.40
  -2  -6   6    4.58    2.80
  -2  -6   6    3.91    2.70
   2   6  -6    3.64    3.93
   2   6  -6   10.76    4.10
  -2   6   6    2.45    2.09
  -2  -6   6    4.27    3.31
   2  -6  -6    8.12    4.62
   2  -6  -6    8.65    5.44
   2  -6  -6    7.68    4.59
   2   6  -5   31.48    5.60
  -2  -6   5   33.66    4.59
   2   6  -5   36.41    4.16
  -2   6   5   33.35    5.27
   2  -6  -5   34.00    6.84
   2   6  -5   40.89    6.83
  -2  -6   5   44.18    6.14
   2  -6  -5   44.01    7.26
   2  -6  -5   28.29    6.76
   2   6  -5   39.20    6.84
   2   6  -4   -0.88    5.03
   2   6  -4    8.07    2.64
  -2   6   4   11.80    4.01
   2   6  -4    1.37    5.16
   2   6  -4    5.55    3.69
  -2  -6   4    9.54    3.00
  -2  -6   4   15.52    4.73
   2  -6  -4    7.82    4.82
   2  -6  -4    7.56    4.74
  -2  -6   3   45.68    4.99
   2   6  -3   31.15    4.45
  -2   6   3   40.21    5.81
   2   6  -3   32.74    5.61
   2   6  -3   46.47    7.10
   2   6  -3   46.24    7.10
  -2  -6   3   42.87    6.86
   2  -6  -3   35.61    7.05
   2   6  -3   33.50    6.70
  -2   6   2   44.92    6.39
   2   6  -2   38.71    6.10
   2   6  -2   47.08    6.94
   2  -6  -2   40.07    6.12
   2   6  -2   34.58    6.77
  -2  -6   2   54.24    7.69
   2  -6  -2   47.57    6.95
   2   6  -2   52.28    7.57
   2   6  -2   53.75    7.59
   2   6  -1    5.34    4.47
  -2   6   1    3.15    3.70
   2   6  -1    4.08    2.92
   2   6  -1    3.07    4.01
   2  -6  -1    2.44    3.48
   2   6  -1    0.82    4.39
  -2  -6   1    1.05    4.48
  -2   6   1    4.05    2.65
   2  -6  -1    4.44    3.68
   2   6  -1    3.11    4.43
   2   6   0   28.41    5.81
  -2   6   0   19.92    4.82
   2   6   0   24.98    4.68
   2   6   0   16.30    5.49
   2  -6   0   22.94    4.88
   2   6   0   13.15    4.91
  -2   6   0   13.77    3.46
  -2  -6   0   19.12    6.09
   2  -6   0   13.69    4.04
   2   6   0   25.13    5.50
  -2  -6   0   16.86    3.51
   2   6   1   76.73    8.65
   2   6   1   78.58    8.41
  -2  -6  -1   62.89    6.83
   2   6   1   79.87    9.06
   2  -6   1   80.18    8.21
   2   6   1   71.85    8.23
   2   6   1   60.18    7.48
  -2   6  -1   72.31    7.06
  -2  -6  -1   73.81    9.59
   2   6   2   17.67    4.56
   2   6   2   14.82    4.70
   2   6   2   24.26    5.89
   2  -6   2   16.19    4.33
   2   6   2    8.27    3.98
  -2   6  -2   17.06    3.96
   2   6   2    4.44    3.84
  -2  -6  -2   14.84    3.87
  -2   6  -2   19.98    3.61
  -2   6  -3   35.55    4.27
   2   6   3   38.73    5.92
  -2   6  -3   44.50    6.07
   2   6   3   35.07    5.90
   2  -6   3   43.77    6.02
   2   6   3   27.55    5.01
  -2   6  -3   32.08    4.97
  -2  -6  -3   28.02    4.77
   2   6   4    6.97    3.62
   2   6   4    2.17    4.25
   2  -6   4    8.30    3.56
  -2   6  -4    6.99    3.60
  -2   6  -4    3.41    2.52
  -2  -6  -4    3.06    2.91
  -2   6  -4    4.84    3.22
  -2  -6  -4    8.27    5.39
   2   6   4    1.89    2.98
  -2   6  -5   52.99    5.82
   2   6   5   32.92    5.46
   2   6   5   47.97    6.71
  -2  -6  -5   53.95    7.53
   2   6   5   51.20    6.90
   2  -6   5   51.76    6.21
   2  -6   5   33.97    4.75
  -2   6  -5   48.06    5.50
  -2   6  -5   46.16    5.73
  -2  -6  -5   43.06    7.40
  -2  -6  -5   41.21    5.64
   2  -6   6   23.74    4.80
  -2   6  -6   31.51    4.76
   2  -6   6   28.03    4.01
  -2  -6  -6   38.70    6.44
   2   6   6   40.13    5.85
   2  -6   6   29.73    4.88
  -2   6  -6   31.96    4.56
  -2   6  -6   24.63    4.52
   2   6   6   17.10    3.89
   2   6   6   33.10    5.97
  -2  -6  -6   25.69    6.11
   2  -6   7   11.41    3.61
   2   6   7    8.38    2.98
  -2   6  -7   10.35    3.27
   2   6   7    8.72    3.79
   2   6   7    8.53    3.87
  -2  -6  -7   14.54    4.49
   2  -6   7    7.64    3.23
  -2   6  -7    8.30    3.08
  -2   6  -7    7.81    3.36
  -2  -6  -7    8.39    4.74
   2  -6   7    7.29    2.58
   2   6   8  126.31    9.63
  -2   6  -8  137.75   10.01
   2   6   8  116.04   11.02
   2   6   8  141.27   10.95
  -2  -6  -8  157.54   12.79
   2  -6   8  138.40   10.52
  -2   6  -8  136.25   10.41
  -2  -6  -8  132.46   11.79
  -2   6  -8  151.29   10.71
   2  -6   8  139.84   10.51
   2  -6   9  417.87   24.32
  -2   6  -9  437.48   23.91
   2   6   9  446.81   24.99
  -2  -6  -9  430.78   26.64
   2  -6   9  404.36   24.48
  -2   6  -9  424.06   24.58
  -2  -6  -9  356.67   25.19
  -2   6  -9  457.83   24.73
  -2   6  -9  342.29   22.72
   2  -6  10   87.53    7.14
  -2   6 -10   91.29    6.72
   2   6  10   92.47    7.32
  -2  -6 -10   88.92    8.55
   2  -6  10   85.70    7.24
  -2   6 -10   79.16    7.08
  -2  -6 -10   79.97    7.67
  -2   6 -10   96.42    7.46
   2  -6  11   35.06    3.83
   2  -6  11   40.47    4.09
   2   6  11   42.03    4.85
  -2  -6 -11   48.65    5.38
   2  -6  11   38.64    4.24
  -2   6 -11   42.68    4.36
  -2   6 -11   39.69    4.18
  -2   6 -11   35.37    3.69
  -2  -6 -11   25.92    3.82
   2  -6  12   48.69    4.33
   2   6  12   51.17    5.06
  -2  -6 -12   58.95    5.61
   2  -6  12   60.64    4.83
  -2   6 -12   56.16    4.81
  -2   7   7   40.40    3.51
   2   7  -7   39.70    3.64
  -2   7   6   26.19    2.90
  -2   7   6   27.53    2.86
   2  -7  -5    6.54    1.84
  -2   7   5    7.30    1.97
  -2   7   5    5.43    1.79
   2  -7  -4    3.45    1.78
  -2   7   4    5.99    2.03
  -2   7   4    4.97    1.74
   2   7  -4    3.94    2.01
   2   7  -3    6.11    2.42
   2  -7  -3    2.59    1.99
   2   7  -3    1.49    1.94
  -2  -7   3    0.49    1.65
  -2   7   3    3.43    1.99
  -2   7   3    1.39    1.46
  -2   7   2   22.07    2.80
   2   7  -2   27.05    3.84
   2  -7  -2   28.05    3.54
  -2   7   2   27.26    3.41
   2   7  -2   30.81    3.63
  -2  -7   2   24.19    3.56
  -2   7   1   18.18    2.35
   2   7  -1   30.92    3.94
   2  -7  -1   19.05    3.25
  -2   7   1   22.12    3.11
   2   7  -1   19.62    3.10
  -2  -7   1   24.51    3.64
   2   7   0    5.04    1.63
   2   7   0    8.09    2.35
  -2  -7   0    9.20    2.92
   2  -7   0   11.16    2.62
   2   7   0   10.56    2.73
   2   7   1   47.62    4.78
   2  -7   1   52.24    4.87
  -2  -7  -1   53.56    5.63
   2   7   1   46.85    4.16
   2   7   1   48.64    4.55
   2  -7   2   36.09    3.87
   2   7   2   28.53    3.40
  -2   7  -2   33.12    3.54
   2   7   2   24.43    3.10
  -2  -7  -2   31.43    4.27
   2   7   2   22.57    2.97
   2   7   3   18.72    2.66
   2  -7   3   22.87    3.12
   2   7   3   18.33    2.69
  -2   7  -3   28.14    3.07
  -2  -7  -3   17.93    3.50
   2  -7   4   18.05    2.73
   2   7   4   17.17    2.49
  -2   7  -4   23.36    2.65
  -2   7  -5    4.79    1.46
   2   7   5    1.89    1.42
  -2  -7  -5    4.21    2.11
  -3   0  23    1.96    1.94
   3   0 -23    1.76    3.42
   3   0 -23    1.26    2.25
  -3   0  23    0.31    2.11
   3   0 -23    1.89    2.51
   3   0 -23    0.78    3.01
  -3   0  22    1.36    2.43
   3   0 -22    1.62    3.59
   3   0 -22    5.94    4.52
   3   0 -22   -2.84    3.60
   3   0 -21   36.71    6.99
  -3   0  21   28.95    5.20
   3   0 -21   33.76    6.98
   3   0 -21   39.92    7.83
   3   0 -20   53.87    8.63
  -3   0  20   50.12    6.93
  -3   0  20   38.14    6.91
  -3   0  20   45.40    5.94
   3   0 -20   53.41    8.60
   3   0 -20   70.82   10.21
  -3   0  20   52.71    6.30
   3   0 -19  230.55   19.15
  -3   0  19  191.51   16.83
   3   0 -19  249.99   19.90
  -3   0  19  189.78   16.34
   3   0 -19  216.67   18.89
   3   0 -19  245.01   20.35
  -3   0  19  210.99   16.28
  -3   0  19  206.83   16.00
   3   0 -18  226.88   20.07
  -3   0  18  240.72   18.34
   3   0 -18  220.67   19.83
   3   0 -18  266.57   21.22
  -3   0  18  221.41   18.43
  -3   0  18  232.46   18.64
   3   0 -18  262.37   21.15
   3   0 -18  273.32   22.12
  -3   0  18  253.49   18.44
  -3   0  18  245.43   18.43
   3   0 -17    3.80    5.40
   3   0 -17   -1.91    5.12
  -3   0  17    3.28    4.02
  -3   0  17    4.29    4.31
   3   0 -17    4.85    5.62
   3   0 -17    8.11    5.93
  -3   0  17    4.12    3.44
  -3   0  17    3.45    4.13
  -3   0  17    7.31    4.02
   3   0 -16  560.31   36.89
   3   0 -16  555.82   36.96
  -3   0  16  562.66   36.02
  -3   0  16  580.64   36.04
   3   0 -16  626.07   38.44
   3   0 -16  534.67   34.72
  -3   0  16  538.78   35.27
  -3   0  16  550.65   35.57
   3   0 -15  193.97   17.35
   3   0 -15  203.42   17.44
  -3   0  15  211.31   17.10
  -3   0  15  225.17   17.17
   3   0 -15  241.61   19.14
  -3   0  15  218.11   16.95
   3   0 -15  210.82   16.09
  -3   0  15  225.54   17.03
  -3   0  14    2.51    5.13
   3   0 -14    4.02    4.45
  -3   0  14    3.89    3.36
  -3   0  14    7.41    3.74
   3   0 -14   15.55    4.95
   3   0 -14   10.98    4.94
   3   0 -14    5.32    2.89
  -3   0  14   10.11    4.74
  -3   0  14   12.29    4.05
   3   0 -14    7.23    3.68
   3   0 -13  426.66   28.16
  -3   0  13  430.18   27.67
  -3   0  13  453.81   28.29
  -3   0  13  447.88   27.89
  -3   0  13  406.23   28.15
  -3   0  13  445.63   27.97
   3   0 -13  394.96   26.11
   3   0 -13  449.87   27.11
  -3   0  12  297.59   19.90
  -3   0  12  267.87   18.20
  -3   0  12  261.82   18.93
  -3   0  12  287.62   19.48
  -3   0  12  287.04   19.30
   3   0 -12  295.01   18.53
   3   0 -12  246.99   17.69
  -3   0  12  293.16   19.41
   3   0 -11    9.67    2.62
  -3   0  11   16.17    4.23
  -3   0  11   17.50    3.54
  -3   0  11   14.47    3.58
  -3   0  11   13.66    3.27
  -3   0  11   12.51    4.25
  -3   0  11   21.48    4.14
   3   0 -11   11.48    4.18
   3   0 -11   15.19    3.10
   3   0 -11   16.43    3.32
  -3   0  11   14.23    4.59
  -3   0  10  197.57   13.85
  -3   0  10  211.41   14.85
   3   0 -10  195.15   17.18
  -3   0  10  219.52   14.83
   3   0 -10  178.27   15.39
  -3   0  10  191.51   17.11
  -3   0  10  237.10   15.13
   3   0 -10  193.17   15.90
  -3   0  10  202.19   14.84
   3   0 -10  228.98   14.18
  -3   0  10  203.53   14.57
  -3   0   9  350.27   21.38
  -3   0   9  317.99   20.42
  -3   0   9  332.76   21.11
   3   0  -9  295.90   23.33
  -3   0   9  348.36   21.22
   3   0  -9  339.12   22.35
  -3   0   9  310.60   23.60
   3   0  -9  328.75   22.54
  -3   0   9  346.82   21.29
  -3   0   9  350.50   21.41
  -3   0   8  710.38   42.62
   3   0  -8  738.39   41.10
   3   0  -8  795.22   46.38
  -3   0   8  788.08   43.41
   3   0  -8  781.52   44.48
  -3   0   8  769.89   46.21
   3   0  -8  673.47   44.51
   3   0  -8  752.35   44.78
  -3   0   8  888.94   44.02
  -3   0   8  812.78   43.71
   3   0  -7  771.30   46.01
   3   0  -7  840.81   44.77
  -3   0   7  756.14   46.11
   3   0  -7  691.67   44.91
   3   0  -7  785.25   42.09
   3   0  -6    3.58    1.44
   3   0  -6    1.09    2.77
   3   0  -6    1.47    2.09
  -3   0   6    1.53    2.09
   3   0  -5  259.15   17.18
   3   0  -5  259.27   18.09
   3   0  -5  258.93   15.94
  -3   0   5  242.82   17.15
   3   0  -5  284.81   15.78
   3   0  -5  211.04   16.42
   3   0  -4  126.47    9.79
   3   0  -4  107.71    8.48
   3   0  -4  104.20    9.34
   3   0  -4  118.38    8.61
  -3   0   4   94.05    8.47
   3   0  -4   87.74    8.19
   3   0  -3  344.66   20.41
   3   0  -3  334.80   19.96
   3   0  -3  360.18   22.27
   3   0  -3  356.81   20.74
   3   0  -3  277.23   20.14
   3   0  -3  359.94   21.14
   3   0  -2    5.26    2.02
   3   0  -2    5.69    1.75
   3   0  -2    4.61    1.81
   3   0  -2    6.01    2.51
   3   0  -2    5.84    1.68
   3   0  -2    4.57    1.81
   3   0  -1 1072.32   63.48
   3   0  -1 1142.20   63.12
   3   0  -1 1154.81   62.37
   3   0   0  476.15   28.14
   3   0   0  468.55   29.10
   3   0   1   77.41    6.89
   3   0   1   61.25    4.46
   3   0   1   71.20    6.34
   3   0   1   75.80    7.65
  -3   0  -1   66.35    6.24
   3   0   2  867.04   45.67
  -3   0  -2  772.85   44.83
   3   0   2  751.48   42.59
   3   0   2  787.43   44.22
   3   0   2  814.82   46.14
  -3   0  -3  126.73   10.08
   3   0   3  108.53    7.96
   3   0   3  121.43   10.10
   3   0   3  139.08   10.58
   3   0   4  311.96   20.08
  -3   0  -4  290.35   19.76
   3   0   4  265.28   18.72
   3   0   4  290.95   19.29
  -3   0  -5    0.49    0.99
   3   0   5    2.18    2.95
  -3   0  -5    1.80    2.15
  -3   0  -5    0.65    1.98
   3   0   5   -1.08    2.21
  -3   0  -5    0.16    1.63
  -3   0  -5    0.47    2.15
  -3   0  -6   12.91    2.89
  -3   0  -6   14.30    2.41
  -3   0  -6   18.23    4.50
  -3   0  -6   11.01    2.80
   3   0   6   14.53    3.68
  -3   0  -6   16.34    3.49
  -3   0  -7    5.60    2.72
   3   0   7    4.24    3.37
   3   0   7    4.51    2.17
  -3   0  -7    3.01    2.80
  -3   0  -7    4.33    2.37
   3   0   7    3.52    2.46
   3   0   7    1.43    2.66
  -3   0  -7    1.19    2.78
  -3   0  -8  188.02   13.63
   3   0   8  197.94   12.94
  -3   0  -8  188.04   13.82
  -3   0  -8  190.18   13.13
   3   0   8  181.91   13.19
   3   0   8  182.05   13.54
   3   0   8  159.84   14.91
  -3   0  -9  889.02   49.10
   3   0   9  906.11   47.98
  -3   0  -9  877.87   49.25
  -3   0  -9  868.70   48.13
   3   0   9  753.85   47.87
   3   0   9  765.98   48.29
   3   0  10  181.49   14.77
  -3   0 -10  201.10   15.40
  -3   0 -10  195.08   15.00
   3   0  10  214.62   14.21
  -3   0 -10  210.76   14.32
   3   0  10  190.29   14.18
   3   0  10  175.91   14.35
   3   0  11  688.89   43.04
  -3   0 -11  684.71   43.00
   3   0  11  770.84   42.03
  -3   0 -11  714.12   43.87
  -3   0 -11  763.88   43.75
  -3   0 -11  691.63   41.63
   3   0  11  677.31   42.19
   3   0  12    2.08    4.51
   3   0  12    1.93    3.92
  -3   0 -12    7.69    4.32
   3   0  12    3.66    3.01
  -3   0 -12    8.60    3.88
  -3   0 -12    2.11    2.49
   3   0  12    5.66    3.55
  -3   0 -12    4.50    4.92
   3   0  13   -1.02    4.47
  -3   0 -13   -0.73    2.70
  -3   0 -13   -2.06    4.18
   3   0  13    1.10    4.57
   3   0  13    2.38    3.38
  -3   0 -13    0.62    3.27
  -3   0 -13    2.11    4.66
   3   0  14    6.77    3.33
  -3   0 -14    1.29    3.81
  -3   0 -14    3.31    2.96
   3   0  14   -0.53    4.41
   3   0  14    5.20    4.23
   3   0  14    4.62    5.14
   3   0  15   14.66    5.36
   3   0  15   12.40    5.70
   3   0  15   11.06    3.88
  -3   0 -15   20.24    5.62
  -3   0 -15   15.50    3.82
   3   0  15   19.86    5.34
  -3   0 -15   12.27    5.67
   3   0  16    5.97    4.50
   3   0  16   -0.90    3.55
  -3   0 -16    2.54    4.11
  -3   0 -16   -1.36    2.46
  -3   0 -16    0.72    4.85
   3   0  16    0.51    3.47
   3   0  16    2.35    4.68
  -3   0 -17   25.10    5.96
   3   0  17   20.70    5.02
  -3   0 -17   21.12    5.23
   3   0  17   31.22    5.82
   3   0  17   16.44    6.01
   3   0  17   23.19    5.73
  -3   0 -17   26.13    6.40
   3   0  18    2.47    3.93
  -3   0 -18   12.32    4.88
   3   0  18    1.28    2.94
   3   0  18    3.63    3.18
   3   0  18    6.82    4.47
  -3   0 -18    3.14    4.56
  -3   0 -19   30.93    6.05
   3   0  19   44.26    5.93
  -3   0 -19   32.27    6.24
   3   0  19   32.30    4.62
  -3   0 -19   32.04    6.17
   3   0  19   50.24    6.86
  -3   0 -20    2.74    3.01
   3   0  20    4.21    2.84
  -3   0 -20    3.35    3.07
   3   0  20    3.79    3.08
  -3   0 -20    0.43    2.89
  -3   0 -21   12.38    3.22
  -3   0 -21    8.35    2.98
   3   0  21    7.67    2.41
  -3   0 -21   11.54    3.16
   3   0  21   14.35    3.16
   3  -1 -23   20.00    4.20
  -3   1  23   20.22    3.40
  -3  -1  23   19.59    3.45
   3  -1 -23   23.45    4.55
   3   1 -23   34.43    5.47
  -3   1  23   19.71    2.93
  -3   1  22    5.59    3.04
  -3  -1  22    4.62    2.22
  -3  -1  22    5.84    3.15
   3   1 -22    8.28    4.33
   3  -1 -22    8.66    4.39
  -3   1  22    3.63    2.50
   3  -1 -22    7.11    4.67
   3   1 -22    0.41    3.04
   3  -1 -22    8.99    4.23
  -3   1  22    4.98    2.39
   3  -1 -21   18.65    5.79
   3   1 -21   23.17    5.05
  -3   1  21   18.77    4.62
  -3  -1  21   21.96    4.91
   3  -1 -21   21.01    5.89
   3   1 -21   17.73    5.76
  -3  -1  21   15.44    3.59
  -3   1  21   10.36    3.82
   3  -1 -21   20.33    6.01
   3   1 -21   13.89    4.84
  -3   1  21   13.84    3.75
  -3  -1  21   15.89    3.69
   3  -1 -21   21.86    4.48
   3  -1 -20    7.00    5.57
   3   1 -20    9.26    4.52
  -3   1  20    6.19    3.41
  -3   1  20    7.83    3.69
  -3  -1  20    2.09    2.92
  -3  -1  20    2.81    3.40
   3  -1 -20    9.49    5.62
   3   1 -20    5.15    5.02
  -3   1  20    1.03    3.18
   3  -1 -20    2.20    5.59
   3   1 -20    5.60    4.57
  -3  -1  20    7.16    3.21
   3  -1 -19   27.50    7.34
  -3   1  19   25.26    5.36
   3   1 -19   25.99    7.30
   3   1 -19   25.29    6.21
  -3   1  19   27.32    5.86
  -3  -1  19   33.89    5.76
   3  -1 -19   34.90    7.71
  -3  -1  19   15.54    5.09
   3   1 -19   38.79    8.09
   3  -1 -19   39.79    8.46
   3   1 -19   27.02    6.65
  -3   1  19   20.45    5.26
   3  -1 -19   23.82    7.00
   3   1 -18   23.16    5.71
   3   1 -18   23.69    6.87
  -3   1  18   23.16    5.70
   3  -1 -18   20.36    7.53
  -3   1  18   13.55    4.73
  -3  -1  18   19.52    4.88
  -3  -1  18   14.38    5.04
   3  -1 -18   20.16    6.61
   3  -1 -18   15.10    6.84
  -3   1  18   23.42    5.65
  -3   1  18   14.37    3.79
   3   1 -18   17.44    6.34
   3   1 -17  323.75   23.76
   3  -1 -17  266.85   22.00
   3  -1 -17  316.64   24.13
  -3   1  17  263.35   21.63
  -3  -1  17  294.95   21.21
   3  -1 -17  322.25   24.18
  -3  -1  17  324.63   21.73
   3   1 -17  310.45   23.75
  -3   1  17  260.55   21.01
  -3   1  17  304.94   22.37
   3  -1 -17  233.78   22.86
   3   1 -17  281.60   21.05
  -3  -1  17  307.31   20.85
  -3   1  17  298.85   20.77
   3   1 -16   12.76    6.12
   3  -1 -16    9.13    5.42
  -3   1  16    1.74    3.58
  -3  -1  16    9.46    4.03
  -3  -1  16   12.17    4.25
  -3   1  16    9.71    5.21
   3  -1 -16    9.84    5.72
   3   1 -16   10.45    4.89
  -3  -1  16    8.52    4.25
   3   1 -16    6.54    4.46
  -3   1  16    7.18    4.41
  -3   1  16   13.52    4.02
  -3   1  16    9.79    3.80
   3  -1 -16    5.28    4.63
   3   1 -15  312.74   22.75
   3   1 -15  339.93   22.42
  -3  -1  15  322.78   22.29
   3   1 -15  381.72   25.86
   3  -1 -15  321.16   24.02
  -3   1  15  330.46   24.30
  -3  -1  15  353.23   23.45
  -3  -1  15  363.66   23.45
   3  -1 -15  362.06   25.53
  -3   1  15  332.89   24.47
   3   1 -15  363.81   23.74
   3   1 -15  350.58   23.44
  -3   1  15  323.10   23.89
  -3   1  15  315.39   23.04
   3  -1 -15  313.54   25.02
  -3  -1  15  341.92   23.23
   3  -1 -15  321.50   24.14
   3   1 -14  222.01   15.91
   3  -1 -14  226.66   17.36
  -3  -1  14  215.11   15.84
   3  -1 -14  211.03   17.02
  -3   1  14  198.20   17.24
  -3  -1  14  231.09   16.79
  -3  -1  14  227.80   16.61
  -3   1  14  195.38   17.21
  -3  -1  14  220.15   16.52
   3  -1 -14  220.81   18.03
   3   1 -14  241.64   16.97
   3   1 -14  219.24   16.84
  -3   1  14  216.80   17.73
  -3   1  14  228.35   17.01
   3   1 -14  229.98   16.68
  -3   1  14  217.01   17.47
  -3  -1  13   40.35    7.22
   3   1 -13   36.02    5.86
   3   1 -13   46.69    5.81
   3  -1 -13   39.63    6.15
   3  -1 -13   32.60    5.76
  -3   1  13   37.29    6.37
  -3  -1  13   41.36    5.77
  -3   1  13   30.25    6.05
  -3  -1  13   45.72    6.09
   3  -1 -13   40.69    6.52
   3   1 -13   41.23    6.18
  -3   1  13   47.34    7.64
  -3   1  13   41.73    6.56
  -3  -1  13   52.61    6.02
  -3  -1  13   46.90    6.47
  -3   1  13   50.98    6.73
   3   1 -12   50.64    5.97
  -3   1  12   50.34    7.00
  -3  -1  12   58.86    6.17
  -3  -1  12   57.36    6.43
  -3   1  12   57.29    7.27
  -3  -1  12   62.96    6.69
  -3   1  12   49.65    7.06
   3  -1 -12   52.85    7.13
  -3  -1  12   65.38    6.98
   3   1 -12   48.79    6.47
   3   1 -12   53.92    6.74
  -3   1  12   62.53    7.20
   3  -1 -12   54.31    6.70
  -3   1  12   47.28    7.05
   3  -1 -12   53.19    6.84
  -3  -1  12   47.42    7.54
   3   1 -11  140.51   10.67
  -3   1  11  145.35   12.28
  -3  -1  11  143.62   10.73
   3  -1 -11  146.22   11.52
  -3   1  11  131.83   11.55
  -3   1  11  131.93   11.89
  -3  -1  11  151.31   11.30
  -3   1  11  118.57   11.50
  -3  -1  11  156.12   11.38
   3  -1 -11  136.10   11.65
   3   1 -11  138.69   11.38
  -3  -1  11  148.07   12.66
  -3   1  11  154.00   12.52
  -3   1  11  153.98   12.18
   3  -1 -11  119.66   10.91
  -3  -1  11  159.87   11.61
  -3  -1  10  275.44   17.14
   3  -1 -10  257.40   17.57
   3  -1 -10  247.56   17.45
  -3   1  10  241.45   18.13
  -3   1  10  254.38   18.45
  -3  -1  10  281.52   17.61
   3  -1 -10  266.01   18.02
  -3  -1  10  282.59   18.90
  -3  -1  10  301.38   17.99
  -3   1  10  257.29   18.31
  -3  -1  10  271.33   17.14
  -3   1  10  262.91   18.30
  -3   1  10  271.04   18.69
  -3   1  10  238.70   17.47
   3   1  -9  212.12   20.72
   3  -1  -9  259.48   18.82
  -3  -1   9  237.68   15.39
  -3   1   9  224.21   16.47
  -3   1   9  216.55   15.81
  -3   1   9  217.11   16.42
  -3  -1   9  256.21   15.90
   3  -1  -9  239.13   16.15
  -3   1   9  247.32   16.96
  -3   1   9  244.69   17.49
  -3  -1   9  204.68   19.27
  -3  -1   9  243.96   15.54
  -3  -1   9  262.64   16.29
   3  -1  -9  231.53   20.55
  -3   1   9  259.13   17.00
  -3   1   9  223.25   16.59
   3  -1  -9  246.35   16.65
   3  -1  -9  236.15   15.83
   3   1  -9  268.39   18.94
  -3  -1   9  262.58   17.15
   3  -1  -8  200.88   14.51
  -3  -1   8  176.14   12.69
   3   1  -8  141.07   15.57
  -3  -1   8  173.43   11.37
   3  -1  -8  168.71   12.56
  -3   1   8  157.56   12.21
  -3  -1   8  182.49   11.64
  -3   1   8  159.10   12.47
  -3  -1   8  149.31   14.72
   3   1  -8  190.61   14.23
  -3   1   8  154.30   12.15
   3  -1  -8  137.96   14.92
  -3  -1   8  183.66   12.08
  -3   1   8  169.09   12.56
   3  -1  -8  118.93   13.50
  -3  -1   8  172.48   11.44
  -3   1   8  155.71   12.29
  -3   1   8  158.80   11.61
  -3   1   7  369.90   23.31
  -3  -1   7  400.61   21.98
   3   1  -7  365.99   27.31
   3  -1  -7  403.84   24.82
  -3   1   7  322.13   22.63
   3  -1  -7  358.16   25.91
  -3   1   7  321.13   22.60
  -3   1   7  314.28   22.57
   3  -1  -7  341.03   26.66
  -3   1   7  355.30   22.90
  -3  -1   7  389.62   22.07
  -3  -1   7  351.02   26.00
  -3   1   7  421.65   23.73
  -3  -1   7  410.91   23.42
  -3  -1   7  415.54   22.73
   3  -1  -7  380.95   23.68
   3   1  -6  647.50   42.66
   3  -1  -6  636.14   41.62
   3   1  -6  785.54   42.16
  -3   1   6  665.30   38.12
  -3  -1   6  621.87   41.55
  -3   1   6  726.94   39.19
   3  -1  -6  682.09   39.81
  -3   1   6  657.55   38.95
  -3   1   6  589.55   38.20
  -3  -1   6  738.47   38.99
   3  -1  -5  496.48   32.87
   3   1  -5  476.99   33.72
   3  -1  -5  550.36   34.35
  -3   1   5  614.18   32.56
   3   1  -5  589.88   33.90
   3  -1  -5  527.01   32.24
  -3   1   5  480.79   29.36
  -3  -1   5  502.25   33.53
   3   1  -5  584.98   32.23
   3  -1  -4  912.51   56.40
   3   1  -4  994.75   56.01
  -3   1   4 1011.31   54.28
   3  -1  -4  914.23   56.78
  -3  -1   4  964.86   53.42
   3  -1  -4  877.46   54.24
  -3   1   3  441.29   25.28
   3   1  -3  376.11   22.56
   3  -1  -3  396.08   27.58
   3   1  -3  434.21   24.71
   3   1  -3  436.62   27.19
   3  -1  -3  377.90   24.90
   3  -1  -3  391.58   27.51
  -3  -1   3  431.36   24.35
  -3  -1   2 1241.27   67.01
   3   1  -2 1188.63   67.22
   3   1  -2 1185.88   66.49
   3   1  -2 1362.39   71.48
   3  -1  -2 1168.87   70.72
  -3   1   2 1276.94   68.32
   3  -1  -2 1243.76   68.08
   3  -1  -2 1226.38   71.61
   3   1  -1 1065.05   60.38
  -3  -1   1 1141.57   59.97
   3  -1  -1 1107.88   62.47
   3   1  -1 1066.23   60.02
  -3   1   1 1148.51   61.46
   3  -1  -1 1120.80   64.98
  -3   1   1 1140.61   63.25
   3   1  -1 1184.29   64.83
   3   1  -1 1060.41   61.72
   3  -1  -1  994.59   63.52
   3   1   0  827.93   46.97
  -3   1   0  869.18   49.37
  -3  -1   0  801.29   45.46
   3  -1   0  893.26   47.83
   3   1   0  864.19   47.08
  -3   1   0  864.12   47.22
   3   1   0 1022.18   52.02
   3  -1   0  838.98   49.88
   3   1   0  784.40   45.23
  -3  -1   0  847.96   47.71
  -3   1  -1 2605.08  137.93
  -3  -1  -1 2501.07  138.39
  -3  -1  -1 2417.40  135.92
  -3   1  -1 2650.61  140.78
   3   1   1 2595.82  138.41
   3   1   1 2598.39  136.98
   3   1   1 3056.86  143.63
   3   1   1 2708.48  139.48
   3  -1   1 2716.59  143.67
  -3   1  -2  195.79   11.32
  -3  -1  -2  208.74   12.53
  -3   1  -2  198.73   14.44
   3   1   2  204.68   10.35
   3   1   2  197.85   12.62
   3  -1   2  237.30   17.39
   3  -1   3  257.53   18.12
  -3  -1  -3  255.32   17.93
  -3   1  -3  266.89   19.75
   3   1   3  255.08   17.50
   3  -1   3  256.63   14.70
   3  -1   3  300.47   21.58
   3   1   3  247.19   14.71
  -3   1  -3  249.58   15.78
  -3   1  -4  317.57   18.30
   3   1   4  298.40   20.86
  -3   1  -4  319.39   18.44
  -3   1  -4  313.45   18.35
  -3   1  -4  300.24   18.41
  -3  -1  -4  286.39   19.38
   3  -1   4  274.41   17.44
  -3   1  -4  298.77   22.96
  -3  -1  -4  319.72   21.67
  -3  -1  -4  336.12   19.37
  -3   1  -4  335.99   19.34
  -3   1  -4  346.81   18.92
   3  -1   4  326.44   23.98
  -3   1  -4  336.12   19.42
  -3  -1  -4  311.12   19.43
  -3   1  -5  561.90   30.08
  -3   1  -5  583.40   30.13
  -3   1  -5  572.65   29.95
  -3  -1  -5  557.87   31.63
   3  -1   5  587.76   33.93
  -3   1  -5  559.51   36.14
  -3  -1  -5  544.46   33.78
  -3   1  -5  581.47   31.16
  -3  -1  -5  406.45   28.50
   3   1   5  546.63   32.11
   3   1   5  535.96   33.21
  -3  -1  -5  572.59   31.02
  -3   1  -5  600.26   31.22
  -3   1  -5  601.92   30.67
  -3   1  -5  492.71   29.32
   3  -1   5  538.16   35.49
  -3  -1  -5  568.61   31.42
  -3  -1  -5  594.61   32.97
  -3   1  -6  132.12    8.95
  -3  -1  -6  124.29   10.38
  -3   1  -6  135.96    9.24
   3  -1   6  142.31   12.29
  -3  -1  -6  132.05   10.46
  -3  -1  -6  116.69   11.95
  -3   1  -6  155.64   11.15
  -3  -1  -6  139.27   11.47
   3  -1   6  123.83    9.39
   3   1   6  126.22   12.17
  -3  -1  -6  124.46    9.72
   3   1   6  127.51   10.87
  -3   1  -6  103.43   12.73
  -3   1  -6  139.50    9.73
   3  -1   6  134.11   13.52
  -3   1  -6  136.58   10.11
  -3  -1  -6  135.57   11.46
   3   1   6  111.78   11.32
   3   1   7  551.60   33.37
  -3   1  -7  572.88   32.17
  -3  -1  -7  536.95   33.98
  -3   1  -7  533.89   38.89
  -3  -1  -7  607.25   35.68
   3  -1   7  564.73   32.72
  -3  -1  -7  532.46   33.07
  -3   1  -7  526.85   33.25
   3   1   7  601.57   37.25
   3   1   7  589.19   35.24
  -3   1  -7  705.91   34.52
  -3   1  -7  565.87   32.89
  -3   1  -7  595.72   33.73
  -3  -1  -7  565.85   34.10
   3   1   7  511.92   35.89
   3  -1   7  581.86   36.58
   3  -1   7  550.73   33.43
  -3  -1  -7  554.90   35.39
   3   1   8  135.32   11.03
  -3  -1  -8  146.72   11.87
  -3   1  -8  176.99   12.07
  -3   1  -8  135.47   15.62
  -3  -1  -8  145.94   12.87
   3  -1   8  149.79   10.53
  -3  -1  -8  134.31   10.69
  -3   1  -8  148.42   11.29
   3  -1   8  139.17   11.91
   3   1   8  129.79   12.10
  -3   1  -8  148.27   11.49
  -3   1  -8  136.91    9.84
  -3  -1  -8  154.88   13.23
  -3   1  -9    5.12    2.07
   3   1   9    4.22    2.97
  -3  -1  -9    1.28    3.06
  -3   1  -9    0.37    2.58
   3   1   9    0.25    1.61
   3  -1   9    3.64    2.57
   3  -1   9    1.29    1.97
  -3  -1  -9    0.54    3.22
  -3  -1  -9    2.13    2.24
  -3   1  -9    1.95    2.38
   3  -1   9    2.87    3.47
   3  -1   9    1.75    3.54
  -3   1  -9    1.39    2.58
  -3   1  -9    1.10    3.04
  -3  -1  -9   -1.11    3.14
   3   1  10   86.38    9.12
  -3  -1 -10   64.48    8.48
  -3   1 -10   97.37    8.99
   3   1  10   84.29    7.55
   3  -1  10   71.25    7.73
   3  -1  10   85.03    7.39
  -3  -1 -10   71.24    9.32
  -3  -1 -10   81.43    7.75
  -3   1 -10   96.78    8.48
   3  -1  10   78.49    8.65
  -3   1 -10   78.20    7.60
   3  -1  10   74.74    8.94
  -3  -1 -10   78.53    9.15
  -3   1 -10   81.94    8.80
  -3  -1 -10   73.74    9.61
   3   1  10   89.52    8.68
  -3  -1 -11  228.53   17.37
   3   1  11  231.21   15.65
   3  -1  11  204.33   15.88
  -3  -1 -11  202.73   18.08
   3  -1  11  230.41   15.28
  -3  -1 -11  213.95   15.53
  -3   1 -11  227.89   16.10
   3  -1  11  200.18   16.74
   3   1  11  196.92   16.68
   3  -1  11  215.64   17.40
  -3  -1 -11  262.67   16.66
  -3   1 -11  249.71   17.37
  -3   1 -11  235.88   17.29
  -3  -1 -11  204.27   18.29
   3   1  11  214.03   16.36
  -3  -1 -12   10.25    5.17
   3   1  12   11.60    4.17
  -3   1 -12   15.13    4.74
  -3  -1 -12    9.05    3.59
   3   1  12    7.77    3.41
   3  -1  12    8.54    4.09
   3  -1  12    3.17    2.72
  -3  -1 -12    9.65    4.75
   3   1  12   15.02    5.26
  -3  -1 -12   14.09    3.64
  -3   1 -12    6.08    3.53
   3  -1  12    7.18    4.43
   3  -1  12   17.85    5.94
   3   1  12   10.24    4.74
  -3   1 -12   14.94    5.24
  -3  -1 -12   10.58    5.07
  -3   1 -13  116.73   11.66
   3   1  13  134.66   11.29
   3  -1  13  128.32   11.48
  -3  -1 -13  124.53   13.74
   3  -1  13  128.65   10.35
  -3  -1 -13  111.02   10.14
  -3   1 -13  125.31   10.93
   3  -1  13  112.47   11.82
   3   1  13  148.31   12.95
   3   1  13  119.10   12.37
  -3   1 -13  139.10   12.47
  -3  -1 -13  113.10   13.27
   3  -1  13  117.29   12.29
   3   1  13  115.55   11.26
   3   1  14   48.91    7.37
  -3   1 -14   57.65    7.96
   3   1  14   61.03    7.16
   3  -1  14   55.70    7.32
   3  -1  14   58.81    6.60
  -3  -1 -14   52.03    8.80
  -3  -1 -14   46.81    5.94
  -3   1 -14   51.87    6.73
   3   1  14   55.72    8.35
   3   1  14   70.41    9.20
   3  -1  14   56.79    8.62
  -3   1 -14   54.19    7.91
  -3  -1 -14   57.08    8.40
  -3  -1 -14   52.15    9.22
  -3  -1 -15   31.22    6.58
   3   1  15   23.34    6.79
   3   1  15   28.19    5.91
  -3   1 -15   32.87    6.98
   3   1  15   31.18    5.43
   3  -1  15   34.06    6.23
   3  -1  15   30.89    4.83
  -3  -1 -15   34.00    7.40
  -3   1 -15   23.55    4.91
   3   1  15   34.25    7.05
   3  -1  15   31.39    5.73
  -3  -1 -15   40.73    7.56
   3  -1  15   33.22    6.94
  -3  -1 -15   29.97    7.31
  -3  -1 -16   86.82   10.45
  -3   1 -16   79.55   10.20
   3   1  16   98.96    9.74
   3  -1  16   91.82    9.72
   3  -1  16   88.71    8.45
  -3  -1 -16   94.34   11.45
  -3   1 -16  103.05    9.14
   3   1  16  106.69   10.99
   3  -1  16   94.79    9.21
   3  -1  16   94.26   10.57
  -3  -1 -16   84.93   11.73
  -3  -1 -16   96.68   11.10
   3   1  16   87.35    9.98
   3   1  16   97.41    9.33
   3  -1  17   52.59    7.90
  -3  -1 -17   57.73    8.20
   3   1  17   52.50    6.87
   3  -1  17   67.43    7.81
   3  -1  17   55.43    6.26
  -3  -1 -17   45.56    7.95
  -3   1 -17   55.55    6.48
   3   1  17   73.19    8.52
  -3  -1 -17   61.26    9.28
  -3  -1 -17   57.63    8.23
  -3   1 -17   62.53    8.51
  -3  -1 -18    1.69    3.53
  -3  -1 -18    5.45    3.98
   3   1  18    1.15    2.68
   3  -1  18    0.43    3.29
  -3   1 -18    0.29    2.08
   3   1  18    5.91    3.58
   3  -1  18    0.93    2.95
  -3  -1 -18    3.12    4.22
  -3  -1 -18    1.51    2.99
  -3   1 -18   -0.54    3.48
   3  -1  19  112.85    9.64
   3   1  19   87.74    8.24
   3  -1  19  103.44    9.44
  -3  -1 -19   90.77    9.37
  -3  -1 -19   84.88    9.10
   3   1  19   99.33    9.17
  -3  -1 -19  104.15   10.70
  -3   1 -19   92.93    9.57
  -3   1 -20   51.14    6.27
   3  -1  20   55.01    5.99
  -3   1 -20   54.24    6.84
   3   1  20   32.11    4.33
   3   1  20   41.10    4.97
   3  -1  20   51.81    5.68
  -3  -1 -20   50.24    5.61
   3   1  20   33.26    5.56
  -3  -1 -20   46.77    6.43
  -3   1 -20   47.62    5.57
  -3   1 -21    1.43    2.32
   3  -1  21    2.51    2.10
  -3   1 -21    4.73    2.71
   3   1  21    4.19    2.49
  -3  -1 -21    1.86    2.36
   3  -1  21    1.16    1.51
   3  -2 -23   78.39    7.30
  -3  -2  23   92.48    7.07
  -3  -2  22   48.19    5.02
   3  -2 -22   54.28    7.04
   3  -2 -22   62.10    6.64
  -3  -2  22   61.51    5.85
  -3   2  22   58.31    5.90
   3   2 -21    9.55    4.60
   3  -2 -21   11.82    4.65
  -3   2  21   10.32    3.56
  -3  -2  21   10.37    3.31
   3  -2 -21    8.74    4.14
  -3  -2  21   10.81    3.13
  -3   2  21    9.85    3.33
  -3   2  20    6.41    3.49
   3   2 -20    4.69    4.44
   3  -2 -20    9.51    5.15
  -3   2  20    8.67    3.75
  -3  -2  20    1.98    3.09
   3  -2 -20    1.78    4.13
  -3   2  20    2.56    2.63
   3   2 -20    3.14    3.34
   3  -2 -20    7.36    4.45
   3   2 -20    0.54    4.77
   3   2 -19   18.98    6.32
   3   2 -19   19.24    5.67
  -3   2  19   15.59    4.70
  -3  -2  19   14.59    4.25
   3  -2 -19   24.19    6.24
  -3   2  19   11.41    4.05
   3  -2 -19   14.90    6.16
   3   2 -19   11.43    4.21
   3   2 -19   19.89    5.40
  -3   2  19   13.11    4.38
  -3   2  19   16.88    3.53
   3   2 -19   18.62    4.56
  -3   2  18    5.14    3.34
   3   2 -18    3.73    5.49
   3   2 -18    1.78    4.91
  -3   2  18    2.28    4.07
  -3  -2  18    3.26    3.29
   3  -2 -18   -2.15    5.20
  -3   2  18    0.57    3.99
  -3   2  18    5.26    3.51
   3  -2 -18   10.42    6.51
   3   2 -18    1.49    4.45
   3  -2 -18    3.51    5.71
  -3  -2  17   14.56    5.05
   3   2 -17   12.64    5.93
  -3   2  17   12.74    4.73
  -3   2  17   15.17    5.46
   3   2 -17   19.59    6.88
  -3  -2  17   19.02    4.90
  -3   2  17   13.47    5.68
   3  -2 -17   18.94    6.70
  -3   2  17   19.03    5.24
   3  -2 -17    9.96    6.85
   3   2 -17   17.40    5.69
   3   2 -17   13.82    5.72
  -3   2  17   10.69    3.88
   3  -2 -17   19.62    7.37
   3   2 -16  194.36   15.58
  -3  -2  16  211.51   15.48
   3   2 -16  218.12   17.53
   3  -2 -16  189.43   18.43
   3   2 -16  168.34   15.70
  -3   2  16  167.61   16.23
   3   2 -16  199.18   16.47
   3  -2 -16  187.14   17.43
  -3  -2  16  216.69   15.85
  -3   2  16  193.40   16.67
   3  -2 -16  197.28   18.69
   3  -2 -16  192.67   18.92
   3   2 -16  209.46   17.82
  -3   2  16  193.59   16.85
   3   2 -16  205.77   16.58
  -3   2  16  159.97   15.98
  -3  -2  16  196.34   14.96
  -3  -2  16  178.72   16.86
   3   2 -15  145.47   12.66
  -3  -2  15  146.11   12.08
   3  -2 -15  126.83   14.57
  -3   2  15  124.85   13.17
   3  -2 -15  137.24   13.89
  -3  -2  15  142.58   12.26
  -3   2  15  125.54   13.33
  -3   2  15  130.22   13.35
  -3  -2  15  136.64   12.00
  -3   2  15  143.42   13.63
   3  -2 -15  144.12   15.44
   3   2 -15  127.25   12.77
   3   2 -15  152.67   13.67
   3   2 -15  135.64   12.97
  -3  -2  15  114.35   13.33
   3   2 -14   87.21    9.12
  -3  -2  14   79.27    8.63
   3  -2 -14   88.46   11.70
  -3   2  14   88.68   10.35
   3  -2 -14   88.57   10.35
  -3  -2  14   93.69    9.21
   3   2 -14   83.44   10.04
  -3   2  14   81.03    9.92
  -3   2  14   67.22    8.16
   3  -2 -14  101.15   12.37
  -3   2  14   79.95   10.07
   3   2 -14   74.22    9.51
  -3  -2  14   85.62   10.81
  -3  -2  14  106.24    9.62
  -3   2  14   66.17    9.83
   3   2 -13  248.88   17.92
  -3   2  13  218.92   17.30
  -3  -2  13  270.41   17.57
   3  -2 -13  255.02   20.47
  -3   2  13  243.16   19.35
   3  -2 -13  208.03   18.26
  -3  -2  13  282.41   18.01
  -3   2  13  244.51   19.35
  -3   2  13  246.07   19.23
   3  -2 -13  201.20   19.50
   3   2 -13  241.12   18.61
  -3   2  13  209.36   18.86
  -3  -2  13  253.21   17.60
   3   2 -13  238.27   18.51
  -3  -2  13  269.47   19.49
  -3  -2  12   61.62    8.39
  -3   2  12   40.19    6.21
  -3  -2  12   67.31    7.01
   3  -2 -12   67.53    7.27
   3  -2 -12   53.70    8.16
  -3   2  12   58.36    7.85
  -3  -2  12   64.97    6.89
   3  -2 -12   53.94    7.51
  -3   2  12   45.39    8.18
   3   2 -12   59.42    6.97
  -3   2  12   57.28    8.02
   3  -2 -12   52.51    8.32
  -3  -2  12   66.52    7.28
   3   2 -12   52.89    7.67
  -3   2  12   45.25    7.51
  -3  -2  12   67.32    7.04
  -3  -2  11  137.82   10.32
  -3  -2  11  130.61   10.23
   3  -2 -11  115.82   11.78
   3   2 -11  125.30   10.01
  -3   2  11  117.30   12.12
  -3   2  11  121.71   11.76
   3  -2 -11   92.30   10.41
  -3  -2  11  126.74   10.19
   3   2 -11  114.50   10.28
  -3   2  11  134.40   12.28
   3  -2 -11  134.26   12.54
  -3   2  11  126.41   11.93
   3   2 -11  120.12   10.16
  -3  -2  11  160.32   11.24
  -3   2  11   96.21   10.27
  -3  -2  11  134.02   11.92
  -3  -2  10   80.93    7.35
  -3  -2  10   73.07    6.64
  -3  -2  10   75.71    6.99
   3   2 -10   63.08    6.40
  -3   2  10   55.18    7.35
  -3  -2  10   72.97    6.67
   3  -2 -10   52.08    6.77
   3   2 -10   48.88    6.54
  -3   2  10   77.77    8.48
   3  -2 -10   65.44    8.18
   3   2 -10   53.73    6.39
   3  -2 -10   62.31    7.97
  -3   2  10   51.42    6.76
  -3   2  10   70.24    8.44
  -3  -2  10   70.94    8.00
   3  -2  -9  210.36   16.91
  -3  -2   9  209.43   14.24
   3   2  -9  198.40   14.17
  -3   2   9  199.62   15.80
  -3  -2   9  230.79   14.51
  -3   2   9  215.80   16.28
   3  -2  -9  214.02   16.37
   3   2  -9  195.16   14.64
  -3  -2   9  235.74   15.07
  -3  -2   9  211.63   14.14
  -3   2   9  184.54   15.20
  -3  -2   9  236.68   16.23
  -3  -2   8  235.05   15.38
   3  -2  -8  251.67   18.71
  -3  -2   8  234.90   15.27
   3   2  -8  235.76   15.56
  -3   2   8  215.43   17.00
  -3  -2   8  263.65   15.65
  -3   2   8  261.61   17.68
   3  -2  -8  186.75   20.12
   3  -2  -8  220.70   17.00
   3   2  -8  230.98   20.25
  -3  -2   8  269.85   16.44
  -3   2   8  209.66   17.04
  -3   2   8  215.80   16.58
  -3  -2   8  278.42   17.41
  -3  -2   7  144.10   10.35
  -3  -2   7  166.30   13.43
  -3  -2   7  163.11   10.46
   3   2  -7  138.28   10.45
  -3   2   7  137.07   11.56
   3  -2  -7  136.11   14.78
  -3  -2   7  186.37   12.26
   3  -2  -7  133.94   15.10
  -3   2   7  148.64   12.04
  -3  -2   7  142.37   14.87
  -3   2   7  155.12   12.25
   3  -2  -7  146.67   11.80
   3  -2  -7  145.15   17.05
   3   2  -7  146.89   14.35
  -3   2   7  121.41   11.69
   3  -2  -7  146.17   13.41
  -3  -2   7  168.06   12.18
  -3  -2   6 1511.94   81.04
  -3  -2   6 1464.57   80.79
  -3  -2   6 1615.58   84.69
  -3   2   6 1350.64   82.81
   3  -2  -6 1399.30   87.59
   3   2  -6 1769.28   88.87
   3  -2  -6 1372.01   87.36
  -3  -2   6 1728.99   83.15
  -3   2   6 1484.50   83.14
  -3  -2   6 1264.71   86.40
   3  -2  -6 1412.51   82.42
   3  -2  -6 1479.98   90.85
   3   2  -6 1363.01   85.21
  -3   2   6 1480.11   83.20
  -3   2   6 1354.17   82.67
  -3  -2   6 1590.93   82.41
   3  -2  -6 1546.67   85.93
  -3   2   6 1509.66   82.50
  -3  -2   6 1640.94   83.05
  -3  -2   5  200.21   12.64
  -3   2   5  181.21   14.10
   3   2  -5  186.22   18.06
  -3   2   5  212.61   15.98
  -3  -2   5  192.52   15.03
   3  -2  -5  175.27   17.42
   3   2  -5  199.95   17.45
  -3  -2   5  229.81   14.47
  -3   2   5  205.28   13.96
  -3   2   5  198.69   14.40
   3   2  -5  175.39   15.33
  -3   2   5  199.56   14.47
  -3  -2   5  192.55   13.58
  -3  -2   5  207.86   14.27
   3  -2  -5  191.82   16.39
  -3   2   4  799.86   44.63
   3   2  -4  723.13   48.55
  -3  -2   4  731.29   44.94
   3   2  -4  870.29   49.60
   3   2  -4  801.34   45.54
   3  -2  -4  768.31   49.15
  -3   2   4  742.25   44.26
   3  -2  -4  726.80   50.94
  -3  -2   4  742.25   43.32
  -3   2   4  770.27   45.89
  -3   2   4  721.10   43.88
   3  -2  -4  787.25   47.42
  -3  -2   4  758.77   43.44
  -3  -2   4  803.75   44.26
   3   2  -3  613.27   40.74
   3  -2  -3  689.21   42.31
  -3  -2   3  552.32   37.07
  -3  -2   3  750.52   37.88
   3   2  -3  724.74   42.44
  -3  -2   3  679.77   36.88
  -3  -2   3  612.05   36.05
  -3   2   3  609.75   38.21
  -3   2   3  571.91   36.20
   3   2  -3  575.20   36.51
  -3   2   3  591.56   36.80
  -3   2   3  646.49   37.07
  -3  -2   3  647.93   36.80
  -3  -2   2 1257.82   69.55
   3   2  -2 1189.68   69.42
   3  -2  -2 1269.01   71.05
  -3  -2   2 1161.64   63.87
  -3   2   2 1177.50   64.82
  -3  -2   2 1290.86   66.04
   3   2  -2 1167.23   62.75
  -3   2   2 1248.31   69.32
   3   2  -2 1353.33   71.87
  -3  -2   2 1219.78   65.38
  -3  -2   2 1018.65   65.45
   3   2  -2 1133.02   64.55
  -3  -2   2 1137.98   64.63
  -3   2   2 1136.90   65.22
  -3   2   2 1079.66   65.25
  -3  -2   2 1156.36   65.21
  -3  -2   1  949.79   54.21
   3   2  -1  934.28   54.09
  -3  -2   1  915.56   53.77
   3  -2  -1 1003.32   58.87
   3   2  -1 1029.43   58.40
  -3  -2   1  949.68   53.57
  -3  -2   1  979.20   54.75
  -3  -2   1  793.87   54.03
  -3   2   1 1028.13   58.39
  -3   2   1  973.32   54.21
  -3  -2   1  950.43   54.17
   3   2  -1 1133.36   61.07
  -3  -2   1 1013.25   55.01
  -3  -2   1  992.34   57.86
  -3   2   1  993.79   53.81
   3  -2   0  527.48   35.92
  -3  -2   0  428.40   30.33
  -3   2   0  441.30   26.07
  -3  -2   0  472.62   27.65
  -3  -2   0  453.65   28.03
  -3   2   0  468.35   31.27
   3   2   0  535.08   33.76
  -3  -2   0  417.60   27.30
  -3  -2   0  446.93   27.51
   3   2   0  567.08   34.13
  -3   2   0  446.13   27.37
  -3   2   0  470.74   27.07
  -3   2   0  414.78   27.72
   3  -2   0  521.33   31.61
  -3  -2   0  459.42   27.25
   3   2   0  437.19   27.87
  -3  -2   0  422.02   27.83
  -3   2  -1 2025.24  111.82
  -3  -2  -1 1949.15  115.14
  -3   2  -1 1944.25  110.35
   3  -2   1 2247.99  111.83
  -3  -2  -1 2163.16  112.78
  -3   2  -1 2040.01  112.72
  -3   2  -1 2008.03  116.36
  -3  -2  -1 1963.74  112.50
   3  -2   1 2259.28  121.10
   3   2   1 2025.59  112.99
  -3   2  -1 2089.11  111.31
  -3  -2  -1 1960.28  111.84
   3   2   1 2213.22  118.45
   3   2   1 2106.08  117.04
  -3  -2  -1 2039.77  111.62
  -3  -2  -1 2121.67  112.66
   3   2   2 1675.49   97.18
  -3  -2  -2 1832.45   97.24
  -3   2  -2 1831.76   96.01
  -3   2  -2 1735.36  100.78
  -3  -2  -2 1661.35   96.61
   3   2   2 1853.35  100.31
  -3   2  -2 1772.56   95.12
  -3   2  -2 1773.15   94.78
  -3  -2  -2 1638.61   95.61
  -3   2  -2 1870.98   99.63
   3   2   2 1766.33  101.50
  -3   2  -2 1734.46   94.30
  -3   2  -2 1789.23   96.98
   3  -2   2 1799.57  104.10
   3  -2   2 1775.94   97.41
  -3   2  -2 1684.90   94.27
  -3  -2  -2 1695.57   96.39
  -3  -2  -3  628.69   38.41
   3   2   3  671.86   40.50
  -3  -2  -3  589.73   35.52
  -3   2  -3  615.45   41.52
  -3  -2  -3  594.82   37.75
  -3   2  -3  612.35   35.77
  -3   2  -3  631.60   36.03
   3  -2   3  606.72   34.96
  -3  -2  -3  574.99   36.46
   3   2   3  577.34   41.17
  -3   2  -3  655.74   35.49
  -3   2  -3  672.57   35.48
   3  -2   3  620.42   43.57
  -3   2  -3  719.94   38.59
  -3  -2  -3  605.74   37.53
  -3  -2  -3  625.23   37.01
  -3  -2  -3  596.63   36.38
  -3   2  -3  647.32   39.73
  -3   2  -3  625.62   35.30
   3   2   3  603.76   38.40
   3  -2   3  599.08   37.56
  -3   2  -4   27.39    3.60
   3  -2   4   31.41    4.36
  -3   2  -4   25.01    3.61
   3   2   4   18.49    4.61
  -3  -2  -4   31.71    4.67
  -3  -2  -4   21.10    4.60
  -3   2  -4   22.73    5.98
  -3  -2  -4   30.16    5.32
   3  -2   4   26.92    4.68
  -3   2  -4   31.24    4.28
  -3  -2  -4   34.92    4.99
  -3   2  -4   37.62    4.28
  -3  -2  -4   33.57    4.82
  -3   2  -4   21.31    4.82
   3  -2   4   28.42    7.18
  -3  -2  -4   27.14    4.26
  -3   2  -4   22.78    4.89
   3   2   4   25.69    4.58
  -3   2  -4   29.23    4.16
  -3  -2  -4   27.89    4.87
  -3   2  -5   22.56    3.22
  -3   2  -5   16.25    3.16
   3   2   5   15.62    4.32
  -3  -2  -5   17.73    4.49
  -3   2  -5   10.46    4.86
   3  -2   5   20.65    5.09
  -3  -2  -5   25.37    5.14
  -3  -2  -5   18.50    3.53
  -3   2  -5   34.08    5.82
  -3   2  -5   21.75    3.82
  -3   2  -5   21.42    3.67
  -3  -2  -5   18.96    3.80
   3  -2   5   23.09    4.77
  -3   2  -5   23.81    3.77
   3   2   5   22.35    3.67
  -3  -2  -5   18.95    3.84
  -3  -2  -5   17.11    3.87
  -3  -2  -5   20.08    3.96
   3  -2   5   23.93    4.28
   3  -2   5   22.70    6.30
  -3  -2  -5   22.54    4.86
  -3   2  -6  157.89   10.44
  -3   2  -6  127.94   10.22
   3  -2   6  142.84   12.23
  -3  -2  -6  148.67   13.33
   3  -2   6  154.84   11.52
  -3  -2  -6  130.63   10.73
  -3   2  -6  151.72   11.36
  -3  -2  -6  145.32   12.31
  -3   2  -6  153.15   10.87
   3  -2   6  132.18   11.93
  -3  -2  -6  152.22   11.55
  -3   2  -6  176.09   13.74
  -3  -2  -6  125.88   11.08
   3   2   6  152.33   11.29
  -3   2  -6  158.14   11.28
  -3  -2  -6  129.55   12.40
  -3   2  -7  338.52   19.41
  -3  -2  -7  303.91   21.64
   3  -2   7  291.35   18.89
  -3  -2  -7  256.06   20.73
  -3  -2  -7  323.36   23.15
   3  -2   7  321.71   20.52
  -3  -2  -7  304.65   20.46
  -3  -2  -7  264.08   19.48
  -3   2  -7  308.80   20.35
  -3   2  -7  351.76   20.20
   3   2   7  331.95   20.77
   3  -2   7  317.58   21.27
   3  -2   7  311.56   21.33
  -3  -2  -7  298.05   20.69
  -3   2  -7  351.16   20.55
  -3  -2  -7  283.85   21.98
  -3  -2  -8   -0.41    3.74
  -3   2  -8    0.27    2.53
  -3  -2  -8    1.87    3.31
   3  -2   8    0.35    2.69
   3   2   8    0.78    2.74
  -3  -2  -8    1.24    2.22
   3  -2   8    0.48    3.32
  -3   2  -8    0.31    3.03
   3  -2   8    3.34    3.35
   3  -2   8    0.84    2.80
  -3  -2  -8    2.51    3.29
  -3   2  -8    1.57    1.81
  -3  -2  -8    2.22    2.94
  -3   2  -8    1.02    2.66
  -3  -2  -8   -0.59    3.85
  -3   2  -9   25.23    4.36
  -3  -2  -9   24.04    5.96
   3  -2   9   30.42    5.04
  -3  -2  -9   26.12    4.22
   3  -2   9   31.02    5.83
   3  -2   9   30.35    5.36
   3   2   9   28.04    5.84
   3   2   9   33.42    5.60
  -3  -2  -9   28.55    5.08
  -3  -2  -9   28.92    5.86
  -3   2  -9   27.17    4.92
   3  -2   9   17.80    4.56
  -3   2  -9   23.74    3.77
  -3  -2  -9   25.37    6.18
  -3  -2 -10  187.30   16.22
  -3   2 -10  198.54   13.26
  -3   2 -10  206.98   14.16
   3  -2  10  208.03   15.66
  -3  -2 -10  165.86   16.77
  -3  -2 -10  206.50   15.20
   3  -2  10  203.39   14.82
  -3  -2 -10  174.80   13.69
  -3   2 -10  189.81   15.00
   3  -2  10  201.32   16.32
   3  -2  10  183.16   16.24
   3   2  10  189.30   16.03
   3   2  10  209.85   15.84
   3   2  10  192.75   14.24
  -3   2 -10  200.36   15.15
  -3  -2 -10  189.52   17.22
  -3   2 -11   37.72    4.62
   3   2  11   42.00    6.86
   3  -2  11   43.44    7.46
  -3   2 -11   42.27    5.72
  -3  -2 -11   39.18    7.28
   3  -2  11   27.63    5.99
  -3   2 -11   37.16    6.11
   3  -2  11   34.28    5.65
  -3  -2 -11   27.13    7.07
  -3   2 -11   31.84    5.57
   3  -2  11   40.97    7.15
   3  -2  11   28.94    7.05
  -3   2 -11   35.28    5.71
   3   2  11   28.38    5.11
  -3  -2 -11   39.37    5.89
  -3  -2 -11   32.71    6.65
  -3  -2 -11   26.14    6.98
   3   2  12   57.32    6.94
   3  -2  12   57.87    8.92
  -3  -2 -12   48.54    8.37
   3  -2  12   55.24    7.97
  -3  -2 -12   58.89    8.51
   3  -2  12   55.61    7.01
  -3  -2 -12   46.40    8.70
  -3   2 -12   64.23    7.82
   3  -2  12   57.73    8.83
   3  -2  12   52.36    8.98
  -3   2 -12   67.26    7.63
  -3   2 -12   76.80    8.77
  -3  -2 -12   56.92    7.08
   3   2  12   51.12    8.03
  -3  -2 -12   54.88    9.55
   3   2  13   95.95   10.92
  -3  -2 -13   94.30   11.05
  -3   2 -13  119.91   11.58
   3  -2  13  102.69   10.69
   3  -2  13  100.23    9.73
  -3  -2 -13   92.53   12.07
  -3   2 -13   97.55   10.14
   3  -2  13  108.99   11.85
  -3  -2 -13   92.77   10.97
  -3  -2 -13  107.28   12.85
   3  -2  13  106.02   10.83
   3  -2  13   98.87   11.31
   3  -2  14    8.44    5.39
   3   2  14    6.76    4.33
  -3   2 -14    5.38    5.01
   3  -2  14    3.88    4.42
   3  -2  14    8.10    3.95
  -3  -2 -14    1.60    4.65
  -3   2 -14    9.32    4.48
   3  -2  14    7.51    5.58
  -3  -2 -14    8.55    5.12
   3   2  14    9.33    5.64
   3   2  14   17.71    5.40
   3  -2  14    8.58    4.40
  -3  -2 -14   12.73    4.84
  -3  -2 -14    8.61    5.07
   3   2  15    8.78    4.10
  -3   2 -15   16.57    5.23
   3  -2  15    9.52    4.70
   3  -2  15   10.62    3.90
   3  -2  15   23.77    5.44
  -3  -2 -15   18.41    6.13
  -3   2 -15   14.95    4.37
   3   2  15    7.98    5.45
   3   2  15   13.56    5.16
   3  -2  15    6.55    4.86
  -3  -2 -15   12.61    4.79
  -3  -2 -15   17.40    6.66
   3  -2  16   42.34    7.24
  -3   2 -16   35.58    6.64
   3  -2  16   44.41    6.89
   3  -2  16   48.31    6.12
  -3  -2 -16   35.43    7.60
  -3   2 -16   44.68    6.17
   3   2  16   26.95    6.38
   3   2  16   37.97    6.14
  -3  -2 -16   32.67    6.20
   3   2  16   39.78    6.92
   3  -2  16   50.53    6.86
  -3  -2 -16   40.16    7.78
   3  -2  17   27.49    5.83
   3   2  17   23.14    4.35
  -3   2 -17   30.52    6.14
   3  -2  17   26.84    5.52
   3  -2  17   22.56    4.44
  -3  -2 -17   28.83    6.09
  -3   2 -17   22.74    4.56
   3   2  17   25.03    5.61
   3   2  17   21.68    5.05
   3  -2  17   26.02    4.93
  -3  -2 -17   23.97    4.97
  -3  -2 -17   22.72    6.13
  -3   2 -18  389.15   24.33
   3  -2  18  401.56   23.83
  -3  -2 -18  319.35   24.26
   3  -2  18  359.67   22.17
   3  -2  18  365.32   22.69
  -3   2 -18  334.92   21.98
  -3  -2 -18  328.72   24.50
   3   2  18  342.03   23.63
   3   2  18  343.40   23.58
  -3  -2 -18  328.88   22.50
   3  -2  18  377.70   23.95
  -3   2 -19   88.13    8.78
   3  -2  19  107.77    8.97
  -3  -2 -19   89.39    9.00
   3  -2  19   90.38    7.27
  -3   2 -19   93.20    7.28
  -3  -2 -19   87.29    9.30
   3   2  19  101.47    8.90
   3   2  19   90.45    8.63
   3   2  20   23.88    3.32
   3  -2  20   35.52    4.44
  -3  -2 -20   21.51    3.73
   3   2  20   32.55    4.18
   3   2  20   31.78    4.25
  -3  -2 -20   30.56    4.66
   3  -2  21   41.17    4.21
   3   2  21   43.31    4.30
  -3  -2 -21   48.67    4.81
   3  -3 -21   40.90    5.92
  -3  -3  21   54.90    5.02
   3   3 -21   58.18    6.71
  -3   3  21   54.06    5.61
   3   3 -20   -0.38    3.35
   3  -3 -20    0.97    3.70
  -3  -3  20    2.19    2.34
   3  -3 -20    4.51    2.82
   3   3 -20    4.59    4.06
  -3   3  20    1.10    1.81
  -3   3  20    6.47    3.12
   3  -3 -20    2.06    2.76
  -3  -3  19    3.64    2.60
   3   3 -19    0.47    3.68
  -3  -3  19    7.44    3.37
   3   3 -19    0.89    3.69
   3  -3 -19    6.50    4.40
   3  -3 -19    7.68    3.68
   3   3 -19   12.51    5.29
  -3   3  19   10.68    3.20
   3  -3 -19    8.04    4.48
   3   3 -18   16.60    5.27
  -3  -3  18   20.86    4.60
   3   3 -18   15.20    4.93
   3  -3 -18   15.62    5.85
  -3  -3  18   15.27    3.93
   3  -3 -18   15.86    4.58
   3  -3 -18    7.53    5.31
  -3   3  18   16.52    4.10
   3   3 -17   13.90    5.03
   3   3 -17    9.94    5.10
  -3  -3  17    8.07    3.95
   3   3 -17    9.39    4.86
   3  -3 -17    8.20    6.07
  -3  -3  17    7.26    3.44
   3  -3 -17    7.51    4.21
   3  -3 -17    6.13    5.12
   3  -3 -17    8.79    6.81
   3   3 -17    5.53    5.00
  -3   3  17   15.17    4.08
   3   3 -16  135.44   12.33
  -3  -3  16  128.24   11.29
   3   3 -16  146.11   13.38
   3   3 -16  130.73   12.50
   3  -3 -16  106.67   13.80
   3  -3 -16  112.07   12.21
  -3  -3  16  145.61   11.81
  -3  -3  16  120.12   12.20
   3  -3 -16  117.94   14.31
   3   3 -16  136.10   12.90
   3   3 -16  124.57   12.43
   3  -3 -16  124.09   14.80
  -3   3  16  133.19   11.85
   3   3 -15  110.82   11.31
  -3  -3  15  116.64   10.46
  -3  -3  15  100.60   11.43
   3  -3 -15   93.97   12.90
   3  -3 -15   94.24   10.97
  -3  -3  15  115.72   10.52
   3   3 -15  116.53   12.11
   3   3 -15  118.60   11.62
  -3   3  15   99.49    9.88
   3  -3 -15   97.26   12.71
   3  -3 -15   95.83   13.57
   3   3 -15  120.53   11.90
  -3  -3  15  103.21    9.72
  -3   3  15   78.32   10.73
  -3   3  15  121.05   11.32
  -3  -3  14   66.26    7.99
  -3  -3  14   65.70    9.28
   3  -3 -14   66.57   11.80
  -3  -3  14   72.80    8.19
   3  -3 -14   64.33   10.59
  -3  -3  14   85.68    8.30
  -3   3  14   60.30    9.09
   3  -3 -14   71.86    8.89
  -3   3  14   42.30    6.75
   3  -3 -14   66.83   10.52
   3   3 -14   74.34    9.55
   3   3 -14   69.75    9.16
  -3  -3  14   73.08    8.04
   3   3 -14   60.17    9.43
  -3  -3  13   88.77   10.10
   3   3 -13   69.52    8.93
  -3  -3  13   84.88    8.60
  -3  -3  13   76.11    8.12
   3  -3 -13   55.58    8.30
   3   3 -13   84.55    9.21
   3  -3 -13   64.19   10.21
   3   3 -13   68.86    9.63
  -3   3  13   73.28    8.34
   3  -3 -13   65.71   10.31
  -3  -3  13   89.93    8.72
   3  -3 -13   84.07   13.15
  -3   3  13   71.75    9.62
  -3  -3  13   94.55    9.06
  -3  -3  12   74.57    9.21
  -3  -3  12   70.25    7.94
   3  -3 -12   65.04    9.77
   3   3 -12   74.26    8.21
  -3  -3  12   80.46    7.83
  -3  -3  12   78.08    8.26
   3  -3 -12   43.51    7.50
   3   3 -12   64.42    8.40
  -3   3  12   82.06    9.99
  -3   3  12   74.84    8.44
   3  -3 -12   73.83   10.16
   3   3 -12   65.10    8.18
  -3  -3  12   72.25    7.92
   3   3 -12   53.34    8.89
  -3   3  12   72.23   10.44
   3  -3 -12   88.16   12.79
  -3   3  12   59.19    7.58
   3   3 -11   93.42    8.65
  -3  -3  11   92.74    8.77
   3  -3 -11   68.31    9.98
   3   3 -11   88.70    9.07
   3  -3 -11   71.60    8.72
  -3  -3  11   92.61    8.47
   3   3 -11   78.31    9.44
  -3   3  11   77.99    8.95
   3  -3 -11   63.95    9.96
   3   3 -11   82.84    9.12
  -3   3  11   94.55   10.44
  -3  -3  11  104.22    9.57
   3  -3 -11   77.21   12.54
  -3   3  11   78.05    8.73
  -3  -3  11   96.06   10.34
  -3  -3  11   96.45    8.94
  -3  -3  10   95.03    8.87
   3   3 -10   91.70    8.75
  -3  -3  10   94.42    8.66
   3  -3 -10   81.18   10.44
   3   3 -10   98.51    9.30
  -3  -3  10   99.90    8.57
   3   3 -10   94.39   10.06
  -3   3  10   85.66    9.26
   3  -3 -10   98.12   11.11
   3   3 -10   95.08    9.68
  -3   3  10   79.02    9.17
  -3   3  10   80.64    9.89
  -3  -3  10  104.16    9.39
  -3  -3  10   89.25    9.89
  -3  -3   9   39.85    5.48
   3   3  -9   41.77    5.63
  -3  -3   9   44.60    7.00
   3   3  -9   35.36    6.12
  -3  -3   9   45.81    5.45
   3  -3  -9   29.64    6.27
   3   3  -9   33.52    5.40
   3   3  -9   32.61    6.65
  -3   3   9   40.29    5.85
   3  -3  -9   31.56    6.30
  -3   3   9   34.10    7.51
  -3  -3   9   40.67    5.89
  -3   3   9   41.31    6.82
  -3   3   9   33.01    5.76
  -3  -3   8  297.52   19.27
   3  -3  -8  276.48   21.48
  -3  -3   8  298.34   19.52
  -3   3   8  316.57   21.88
   3   3  -8  287.43   19.88
  -3  -3   8  354.39   21.55
   3  -3  -8  266.64   23.07
   3  -3  -8  306.62   22.17
   3   3  -8  305.00   21.13
  -3   3   8  283.47   21.02
  -3   3   8  264.52   21.44
  -3  -3   8  340.22   21.44
  -3  -3   7  800.76   46.23
  -3  -3   7  773.63   45.99
   3   3  -7  751.70   46.97
   3  -3  -7  787.26   48.69
  -3   3   7  843.62   47.15
  -3  -3   7  965.65   48.90
   3  -3  -7  779.55   50.85
  -3  -3   7  907.17   48.39
   3  -3  -7  811.43   48.98
  -3   3   7  805.92   48.60
  -3   3   7  713.53   48.31
  -3   3   7  792.72   48.48
  -3  -3   7  873.68   47.69
  -3   3   6  706.83   44.20
  -3   3   6  741.81   44.58
  -3  -3   6  732.51   41.79
   3   3  -6  717.02   43.10
   3  -3  -6  717.42   44.27
  -3   3   6  754.59   43.05
  -3  -3   6  857.54   44.70
   3  -3  -6  679.01   46.22
  -3  -3   6  779.70   43.47
  -3   3   6  658.22   44.01
  -3   3   6  703.49   43.48
  -3  -3   6  780.91   43.93
  -3   3   5   21.15    4.92
  -3  -3   5   21.59    4.46
  -3  -3   5   24.97    3.57
  -3   3   5   28.63    4.29
   3   3  -5   24.76    4.24
  -3   3   5   30.25    5.18
  -3  -3   5   26.80    5.33
   3  -3  -5   14.94    5.89
  -3   3   5   26.51    5.39
  -3   3   5   26.05    4.84
  -3  -3   5   22.49    4.35
  -3  -3   4   48.34    4.91
  -3   3   4   57.81    6.22
   3   3  -4   46.58    5.70
  -3   3   4   51.30    6.78
  -3  -3   4   55.40    7.34
  -3   3   4   45.76    6.27
  -3   3   4   46.04    6.50
  -3  -3   4   78.36    7.68
   3  -3  -4   59.00    8.47
  -3  -3   4   46.96    5.89
  -3   3   4   49.33    6.19
  -3  -3   4   60.84    6.86
  -3  -3   3  148.34   11.94
   3   3  -3  145.80   16.51
  -3   3   3  155.50   11.60
  -3   3   3  148.66   11.57
  -3   3   3  130.28   12.04
  -3  -3   3  163.54   13.08
  -3  -3   3  121.26   13.03
  -3  -3   3  140.30   11.28
   3  -3  -3  125.84   12.79
  -3   3   3  146.87   12.09
  -3  -3   3  152.98   12.03
   3  -3  -2  408.18   32.20
   3   3  -2  385.53   30.98
   3   3  -2  411.81   24.80
  -3  -3   2  434.57   26.97
  -3  -3   2  425.01   26.49
   3  -3  -2  372.58   26.45
  -3   3   2  357.73   25.61
  -3   3   2  392.13   25.46
  -3   3   2  390.41   24.88
  -3  -3   2  380.45   25.20
  -3  -3   2  406.06   25.52
   3  -3  -1  588.77   43.48
  -3   3   1  598.38   36.42
   3   3  -1  657.39   36.54
   3   3  -1  638.82   36.73
  -3  -3   1  663.95   38.74
  -3  -3   1  658.74   38.35
   3  -3  -1  588.58   37.83
  -3   3   1  596.23   37.63
  -3   3   1  624.71   37.19
  -3  -3   1  562.59   36.66
  -3  -3   1  607.26   37.13
   3  -3   0  113.99   11.27
  -3   3   0  108.97    8.84
   3  -3   0  124.18   12.33
   3   3   0  110.50    9.47
  -3  -3   0  134.55   11.68
  -3  -3   0  110.37   10.84
  -3   3   0  104.64    8.34
  -3   3   0  102.96   10.34
  -3  -3   0  105.29    9.95
  -3   3   0  113.22    9.34
  -3   3   0  111.47    9.75
   3   3   0  124.09    9.80
  -3  -3   0  122.96   10.40
  -3  -3  -1  173.11   14.26
   3  -3   1  203.46   15.99
  -3   3  -1  220.19   14.82
  -3   3  -1  192.30   13.32
   3  -3   1  194.88   16.50
   3   3   1  189.70   14.04
  -3  -3  -1  202.13   15.86
  -3   3  -1  159.97   14.67
  -3  -3  -1  205.78   15.66
  -3   3  -1  194.05   12.99
  -3   3  -1  196.17   13.69
   3  -3   1  207.25   16.99
  -3  -3  -1  175.49   14.31
   3  -3   2  478.97   30.91
  -3  -3  -2  500.45   31.46
  -3   3  -2  494.47   28.53
   3  -3   2  474.08   31.72
  -3  -3  -2  449.86   31.08
  -3  -3  -2  491.07   30.88
  -3   3  -2  453.45   28.00
   3   3   2  450.47   31.79
   3  -3   2  460.66   31.88
  -3   3  -2  478.79   28.61
   3  -3   3   52.43    7.07
  -3   3  -3   52.76    5.76
   3  -3   3   48.13    7.49
  -3  -3  -3   62.59    8.15
  -3   3  -3   50.65    5.72
   3   3   3   48.60    5.72
  -3  -3  -3   46.86    6.90
  -3   3  -3   52.39    7.60
  -3  -3  -3   35.07    5.98
  -3   3  -3   50.57    5.56
   3  -3   3   40.99    6.96
  -3   3  -4   13.61    3.13
  -3   3  -4   11.31    4.76
  -3  -3  -4   11.96    3.85
  -3   3  -4   13.94    3.28
   3  -3   4   11.45    4.74
   3  -3   4   15.63    4.39
  -3  -3  -4   15.61    5.02
  -3   3  -4   16.04    3.72
  -3  -3  -4   12.73    4.38
   3   3   4   15.09    3.50
   3  -3   4   10.57    4.48
   3  -3   4    9.05    4.33
   3  -3   4    7.09    4.25
  -3   3  -4   16.48    3.69
   3  -3   5   71.23    8.77
  -3   3  -5   60.73    6.69
   3  -3   5   61.34    8.09
  -3   3  -5   63.28    6.30
  -3  -3  -5   62.21    8.69
  -3   3  -5   61.49    6.71
   3   3   5   68.45    7.26
  -3  -3  -5   55.31    7.75
   3  -3   5   49.83    8.13
  -3   3  -5   58.03    6.32
   3  -3   5   68.47    8.51
  -3  -3  -5   59.31    7.33
  -3   3  -5   65.01    8.77
  -3   3  -6  222.92   14.70
  -3  -3  -6  214.67   18.49
   3  -3   6  206.92   16.27
  -3  -3  -6  202.44   16.66
  -3   3  -6  231.70   15.60
   3  -3   6  219.58   17.76
   3   3   6  206.45   16.06
   3  -3   6  209.73   17.37
  -3   3  -6  240.89   15.55
  -3  -3  -6  203.00   16.20
  -3  -3  -7  133.57   14.53
   3  -3   7  129.52   12.33
  -3   3  -7  168.30   12.63
  -3  -3  -7  133.16   12.71
  -3   3  -7  163.36   12.15
   3  -3   7  151.96   13.78
   3   3   7  142.83   12.57
   3  -3   7  146.80   13.59
  -3   3  -7  166.98   11.18
  -3  -3  -7  137.35   12.46
   3  -3   7  130.42   11.06
   3  -3   8  164.24   12.51
  -3   3  -8  173.61   12.91
  -3  -3  -8  167.49   16.46
   3  -3   8  188.19   14.35
  -3   3  -8  173.80   13.85
  -3  -3  -8  142.39   13.52
   3  -3   8  178.09   15.45
   3  -3   8  167.29   15.38
  -3   3  -8  188.88   13.81
   3  -3   8  179.74   15.13
   3   3   8  174.20   14.44
   3  -3   8  186.05   15.33
  -3  -3  -8  161.97   13.95
   3   3   8  143.69   12.60
   3  -3   9   82.06    7.58
   3  -3   9   76.70    8.78
  -3  -3  -9   61.94   10.39
  -3   3  -9   78.37    8.54
  -3  -3  -9   58.46    8.12
  -3   3  -9   74.79    6.90
   3  -3   9   75.14    9.99
   3  -3   9   64.27    9.65
  -3   3  -9   72.53    8.47
  -3   3  -9   78.70    7.94
   3  -3   9   73.86    9.19
   3   3   9   66.71    8.86
   3  -3   9   66.51    9.19
   3   3   9   69.80    7.86
   3   3   9   76.15    9.78
  -3   3 -10 1844.97  100.49
   3  -3  10 1823.03  100.72
  -3   3 -10 1985.73  101.75
   3  -3  10 1644.30  102.80
  -3  -3 -10 1656.01  106.22
   3  -3  10 2035.64  103.27
   3  -3  10 1870.97  104.81
   3  -3  10 1741.50  104.45
   3   3  10 1916.01  104.35
   3   3  10 1793.38  102.46
  -3  -3 -10 1835.89  102.96
   3   3  10 1885.11  104.58
   3  -3  11  164.82   15.51
  -3   3 -11  197.86   13.37
   3  -3  11  185.36   13.47
  -3   3 -11  190.38   14.43
  -3  -3 -11  171.68   17.58
   3  -3  11  221.50   15.89
   3  -3  11  171.96   16.42
   3  -3  11  196.43   17.15
  -3  -3 -11  194.03   15.33
   3   3  11  197.00   16.72
   3   3  11  195.89   15.43
   3   3  11  178.70   16.44
   3  -3  12  142.58   13.61
  -3   3 -12  142.74   10.71
   3  -3  12  127.77   10.79
  -3   3 -12  157.24   12.27
  -3  -3 -12  137.88   15.49
   3  -3  12  150.89   12.97
  -3  -3 -12  159.94   12.83
  -3   3 -12  147.61   13.37
   3  -3  12  164.40   15.06
  -3   3 -12  169.39   13.24
   3   3  12  159.74   14.45
   3   3  12  150.62   14.31
   3  -3  12  150.98   12.53
   3   3  12  151.76   13.26
  -3   3 -13  371.58   23.16
  -3  -3 -13  293.66   24.62
   3   3  13  378.50   21.84
   3  -3  13  308.00   21.49
  -3   3 -13  286.44   21.39
   3  -3  13  293.93   23.00
  -3   3 -13  305.72   21.15
   3   3  13  280.26   22.63
   3   3  13  286.81   21.57
   3   3  13  256.86   21.97
   3  -3  13  281.62   21.83
  -3   3 -14  154.06   13.04
  -3  -3 -14  134.31   14.46
   3  -3  14  130.27   11.62
  -3   3 -14  135.11   12.18
  -3   3 -14  136.79   11.68
   3   3  14  125.13   12.84
   3   3  14  135.34   12.37
   3   3  14  127.55   12.58
   3  -3  14  122.75   12.10
  -3   3 -15   17.90    4.83
  -3  -3 -15   19.61    6.10
   3  -3  15   20.37    4.61
  -3   3 -15   20.64    4.91
   3  -3  15   20.18    5.21
   3   3  15   14.81    5.19
   3   3  15   13.50    4.05
   3   3  15   23.34    5.11
   3  -3  16   24.04    4.81
  -3   3 -16   23.26    5.18
   3   3  16   20.39    4.60
  -3  -3 -16   26.35    6.50
   3  -3  16   26.86    4.57
  -3   3 -16   23.78    4.60
   3   3  16   13.83    4.26
  -3   3 -17   32.09    5.28
   3   3  17   19.26    4.55
  -3  -3 -17   27.55    5.48
   3  -3  17   32.03    4.51
  -3   3 -17   29.53    4.42
   3   3  17   20.47    3.97
   3   3  17   34.18    4.97
   3  -3  17   27.49    4.68
  -3   3 -18   29.35    4.63
   3   3  18   29.88    4.49
  -3  -3 -18   27.94    4.98
   3  -3  18   29.56    3.96
  -3   3 -18   30.25    3.99
   3   3  18   31.69    4.80
   3   3  18   33.86    4.42
   3   3  19    5.27    2.01
  -3  -3 -19    6.13    2.52
   3  -3  19    3.27    1.46
   3   3  19    8.16    2.58
   3   3  19    4.21    1.82
   3   4 -19    4.13    3.20
  -3   4  19    4.02    2.14
   3   4 -19    5.37    2.73
   3  -4 -19    1.61    2.36
  -3   4  19    5.06    1.99
   3   4 -18   25.62    4.58
   3   4 -18   27.73    4.63
  -3  -4  18   27.92    4.11
  -3   4  18   28.65    4.52
   3  -4 -18   24.07    5.12
  -3   4  18   22.31    3.85
   3   4 -17   16.73    4.32
   3   4 -17    6.21    3.51
  -3  -4  17    3.02    2.84
   3   4 -17   10.38    3.47
   3  -4 -17    6.63    3.76
  -3  -4  17    6.22    2.49
   3  -4 -17   13.11    5.35
   3   4 -17   14.79    4.57
  -3   4  17   11.23    3.66
  -3   4  17    2.34    2.71
   3   4 -16   54.47    7.15
   3   4 -16   56.47    7.15
  -3  -4  16   51.28    5.97
   3   4 -16   41.13    6.00
   3  -4 -16   54.88    8.08
  -3  -4  16   51.53    5.53
   3  -4 -16   39.17    8.26
   3   4 -16   30.56    6.82
   3   4 -16   62.42    7.61
  -3   4  16   36.50    6.19
  -3   4  16   40.91    5.97
  -3  -4  15   35.57    5.76
  -3  -4  15   52.89    6.44
   3   4 -15   48.26    6.51
  -3   4  15   50.19    7.13
   3   4 -15   46.42    7.07
   3   4 -15   43.85    6.88
   3  -4 -15   45.47    7.62
  -3  -4  15   45.09    5.48
   3   4 -15   49.05    7.50
   3   4 -15   56.40    7.62
   3  -4 -15   52.57    9.74
  -3   4  15   34.92    6.50
  -3  -4  14   61.14    8.01
   3   4 -14   80.66    9.36
  -3  -4  14   75.90    8.10
   3   4 -14   72.62    9.18
   3   4 -14   87.16    8.89
   3  -4 -14   71.41    9.19
  -3  -4  14   72.15    7.91
  -3  -4  14   74.65    7.31
   3  -4 -14   57.66    8.90
  -3   4  14   66.80    8.19
   3   4 -14   72.48    9.34
   3  -4 -14   60.99   11.99
  -3   4  14   72.15    9.00
  -3  -4  13   66.98    8.38
   3   4 -13   80.51    9.85
  -3  -4  13   84.15    8.25
  -3  -4  13   71.81    8.23
   3  -4 -13   59.47    9.03
   3  -4 -13   79.37   10.49
  -3  -4  13   74.06    7.23
   3   4 -13   69.56    7.21
   3   4 -13   67.73    9.55
  -3   4  13   58.62    8.66
   3  -4 -13   64.51   11.78
  -3  -4  13   70.02    7.60
  -3   4  13   67.45    8.96
  -3  -4  12   69.30    8.02
  -3   4  12   66.57    9.06
  -3  -4  12   62.09    8.25
   3   4 -12   59.10    9.71
  -3  -4  12   67.46    7.62
   3  -4 -12   56.48    8.80
   3   4 -12   76.16    8.63
   3  -4 -12   52.49    9.60
   3   4 -12   42.56    8.85
  -3  -4  12   63.54    7.52
   3  -4 -12   54.47   11.59
  -3  -4  11  271.17   18.36
   3   4 -11  265.42   19.05
   3   4 -11  254.68   20.71
   3  -4 -11  216.50   19.85
  -3   4  11  245.21   20.15
   3  -4 -11  226.17   21.85
   3   4 -11  256.04   19.41
   3   4 -11  240.07   20.16
   3   4 -11  249.12   20.02
  -3  -4  11  268.10   18.54
  -3  -4  11  254.65   19.27
  -3  -4  11  270.56   18.57
  -3  -4  10  281.69   18.46
  -3  -4  10  272.68   18.48
   3   4 -10  240.82   18.67
  -3  -4  10  262.32   17.93
   3  -4 -10  215.56   19.54
  -3   4  10  255.58   18.09
   3  -4 -10  244.20   22.35
   3   4 -10  272.59   19.36
   3   4 -10  252.85   20.28
   3  -4 -10  232.31   22.99
   3   4 -10  258.35   19.74
  -3   4  10  255.41   19.98
  -3   4  10  229.83   19.15
  -3  -4  10  265.87   19.31
  -3  -4   9  303.37   20.59
   3   4  -9  322.50   22.04
  -3  -4   9  299.71   20.38
  -3  -4   9  336.93   21.56
   3  -4  -9  278.08   22.36
  -3   4   9  298.94   21.13
   3  -4  -9  309.54   25.94
   3   4  -9  315.49   22.01
   3   4  -9  364.81   24.08
   3  -4  -9  250.76   24.80
   3   4  -9  302.66   22.67
  -3   4   9  312.96   22.44
  -3   4   9  313.99   22.81
  -3   4   9  272.84   21.17
  -3  -4   9  317.96   22.05
  -3  -4   8   68.21    7.34
  -3  -4   8   74.85    8.60
  -3  -4   8   63.86    7.03
   3   4  -8   48.06    7.63
   3  -4  -8   61.31    8.41
  -3   4   8   69.50    7.88
   3   4  -8   61.22    8.27
   3  -4  -8   59.15   11.13
  -3  -4   8   68.47    8.44
  -3   4   8   55.83    7.76
  -3   4   8   60.40    8.03
   3   4  -8   67.33    9.64
   3  -4  -8   50.46   10.93
  -3   4   8   61.27    8.16
  -3  -4   7   84.16    8.22
   3   4  -7   86.75    9.58
   3  -4  -7   79.56   12.96
  -3   4   7   80.61    8.93
   3  -4  -7   89.22   12.85
  -3  -4   7  100.62   10.48
  -3   4   7   89.88    9.72
   3   4  -7   98.92   10.98
  -3   4   7   73.33    9.21
  -3   4   7   95.11    9.77
  -3  -4   7   79.24    9.29
  -3  -4   6 1780.69  101.05
  -3   4   6 1950.14  103.49
   3  -4  -6 1738.13  108.50
   3   4  -6 1748.03  101.76
   3   4  -6 1780.36  103.11
  -3  -4   6 1947.75  104.37
   3  -4  -6 1820.47  107.80
   3   4  -6 1872.40  104.34
  -3  -4   6 1985.51  103.46
  -3  -4   6 1986.01  103.02
  -3   4   6 1871.49  103.37
  -3   4   6 1838.01  103.71
  -3   4   6 1756.62  103.70
  -3  -4   5   31.46    5.59
   3   4  -5   26.86    6.12
  -3  -4   5   29.78    4.44
  -3   4   5   27.57    5.33
   3  -4  -5   33.89    8.69
   3   4  -5   31.03    5.31
  -3  -4   5   28.20    6.39
   3  -4  -5   34.98    8.83
  -3   4   5   14.43    5.22
  -3   4   5   25.72    5.13
  -3  -4   5   33.98    5.66
  -3   4   5   34.00    5.76
  -3  -4   4  283.57   18.31
  -3   4   4  265.53   20.06
  -3   4   4  333.29   21.16
   3  -4  -4  279.34   24.76
   3   4  -4  252.71   19.38
  -3  -4   4  312.58   21.84
   3  -4  -4  283.95   23.57
  -3   4   4  288.78   20.22
  -3  -4   4  287.91   19.92
  -3  -4   4  292.60   20.13
  -3   4   4  272.74   20.98
  -3   4   3  136.17   11.94
   3   4  -3  160.35   12.03
   3   4  -3  119.72   11.61
  -3  -4   3  173.76   14.45
   3  -4  -3  144.07   14.76
  -3  -4   3  134.47   11.95
  -3   4   3  145.62   12.31
  -3   4   3  135.92   13.10
  -3  -4   3  138.33   12.07
  -3  -4   2   41.02    6.03
   3  -4  -2   33.79    7.32
  -3  -4   2   28.85    5.80
   3  -4  -2   44.25    9.35
   3   4  -2   43.15    5.78
  -3   4   2   37.35    6.76
   3   4  -2   41.38    6.44
  -3   4   2   39.71    5.81
   3  -4  -2   38.28    7.68
  -3   4   2   34.55    5.44
  -3   4   1   90.17    9.20
   3   4  -1  109.91   10.27
   3  -4  -1  126.84   14.12
  -3   4   1  122.16   10.41
  -3  -4   1  131.02   12.89
   3   4  -1  109.30   10.86
  -3   4   1  111.91   10.20
   3  -4  -1  102.86   11.37
  -3   4   1  109.47   11.53
  -3  -4   1  154.06   12.81
   3  -4  -1  100.85   11.96
   3   4  -1  119.30   10.07
   3  -4  -1  109.07   13.20
  -3  -4   1  114.39   10.50
  -3  -4   0   47.11    6.59
   3  -4   0   39.58    7.74
  -3   4   0   48.72    6.25
   3  -4   0   40.42    8.87
   3   4   0   42.73    6.11
  -3  -4   0   58.33    8.68
   3   4   0   43.73    7.03
  -3  -4   0   80.22    9.74
  -3   4   0   47.59    5.69
  -3  -4   0   44.87    8.06
   3  -4   0   46.41    7.04
  -3   4   0   51.75    6.28
   3  -4   0   56.66    9.35
   3   4   0   55.15    6.73
  -3   4   0   50.86    7.76
   3  -4   1  388.25   26.44
  -3   4  -1  355.82   22.87
   3  -4   1  366.78   26.92
   3   4   1  350.20   23.94
  -3   4  -1  363.77   25.20
  -3  -4  -1  363.64   26.18
   3   4   1  355.02   24.52
  -3  -4  -1  367.62   26.12
  -3   4  -1  309.79   21.85
   3  -4   1  344.90   25.98
   3   4   1  347.74   23.79
   3  -4   1  345.72   25.54
   3  -4   1  370.90   27.02
  -3   4  -1  357.32   22.87
  -3  -4  -1  340.36   23.75
   3  -4   2   87.61   11.12
   3  -4   2  109.38   11.87
  -3   4  -2   96.33    9.37
   3  -4   2   98.90   12.01
   3   4   2   86.78    9.61
  -3  -4  -2  107.34   11.89
   3   4   2   87.43   10.67
  -3   4  -2  104.85    9.10
   3  -4   2   99.79   11.75
  -3  -4  -2   96.41   11.44
   3   4   2   94.48   10.05
  -3   4  -2  119.93   11.93
  -3  -4  -2   96.25    9.98
   3  -4   2  109.55   12.55
  -3   4  -2   95.82    8.85
  -3  -4  -2  104.79   11.29
  -3   4  -3   98.60    9.68
   3  -4   3  106.74   12.23
   3   4   3  102.66   10.70
  -3  -4  -3  111.18   12.49
  -3  -4  -3   83.48    9.82
  -3  -4  -3  113.80   12.32
  -3   4  -3  100.96    9.47
   3  -4   3  116.48   12.37
   3  -4   3  115.44   12.76
  -3  -4  -3  135.57   12.27
  -3   4  -3  116.38    9.57
   3   4   3  109.22   11.03
  -3  -4  -3  120.85   12.25
   3  -4   3  122.40   12.54
  -3  -4  -4   70.14    8.90
  -3   4  -4   91.88    9.02
   3   4   4   78.57    9.78
   3  -4   4  101.00   11.97
  -3  -4  -4   79.78   10.91
  -3   4  -4   85.88    8.07
  -3   4  -4   93.70    8.76
  -3  -4  -4   78.36   10.50
   3  -4   4   88.89   11.03
  -3  -4  -4   98.00   10.67
  -3  -4  -4  102.31   11.28
   3   4   4   85.39    9.96
  -3   4  -5   32.58    4.92
   3   4   5   27.57    6.40
  -3  -4  -5   31.42    5.93
   3   4   5   31.28    6.47
  -3  -4  -5   38.64    7.16
  -3  -4  -5   33.98    8.13
  -3   4  -5   36.47    5.64
   3   4   5   31.86    5.09
  -3  -4  -5   34.83    7.42
   3  -4   5   31.10    7.45
  -3  -4  -5   36.09    7.07
  -3   4  -6   26.69    4.16
   3   4   6   24.29    6.00
   3   4   6   22.22    5.94
  -3  -4  -6   24.41    7.21
   3  -4   6   21.07    6.35
  -3   4  -6   25.27    5.13
   3  -4   6   22.82    6.31
   3  -4   6   30.60    6.87
  -3   4  -6   33.68    5.56
   3   4   6   22.39    4.78
  -3  -4  -6   30.03    7.13
   3  -4   6   26.64    7.26
  -3  -4  -6   31.23    6.65
  -3  -4  -6   25.79    6.59
   3  -4   7   10.33    5.56
   3  -4   7    4.68    3.61
  -3   4  -7    1.79    3.52
   3   4   7    4.90    4.51
  -3  -4  -7    7.03    5.59
   3  -4   7    7.27    5.15
   3   4   7   22.24    9.50
  -3   4  -7    3.08    3.70
   3   4   7    5.32    4.56
   3  -4   7    3.96    5.18
   3  -4   7    8.36    5.26
  -3   4  -7   10.20    2.90
  -3   4  -7   14.07    5.06
   3  -4   7    9.48    5.40
   3   4   7    7.43    3.51
  -3  -4  -7    7.17    4.82
  -3  -4  -7    7.21    4.97
  -3  -4  -7    4.89    4.81
   3   4   8   26.48    6.46
  -3   4  -8   28.01    5.44
   3   4   8   18.47    5.83
  -3  -4  -8   23.07    7.39
   3  -4   8   22.94    6.01
  -3   4  -8   22.04    5.61
   3  -4   8   22.87    6.40
   3  -4   8   22.01    6.45
   3  -4   8   24.91    4.97
  -3   4  -8   31.23    5.86
  -3  -4  -8   15.50    5.53
   3   4   8   30.57    5.56
  -3  -4  -8   16.37    6.05
  -3  -4  -8   31.92    6.62
   3  -4   9   74.68    8.60
  -3   4  -9   73.67    7.27
   3  -4   9   74.36    7.72
  -3   4  -9   73.84    7.88
   3   4   9   55.68    9.06
   3  -4   9   85.25    9.58
  -3  -4  -9   56.81   10.19
  -3   4  -9   78.26    8.90
   3  -4   9   80.14   10.10
   3  -4   9   68.86    9.81
  -3   4  -9   80.28    8.90
  -3  -4  -9   63.61    8.57
   3   4   9   64.77    8.39
  -3  -4  -9   67.37    8.77
  -3  -4  -9   65.90   10.10
  -3   4 -10   29.19    4.54
   3  -4  10   31.84    5.84
   3  -4  10   35.79    5.37
  -3   4 -10   34.90    5.66
   3  -4  10   45.77    7.32
  -3  -4 -10   24.62    7.88
   3  -4  10   28.17    6.10
  -3   4 -10   38.60    6.67
   3  -4  10   27.04    7.04
   3  -4  10   43.82    7.71
  -3   4 -10   26.28    6.20
  -3  -4 -10   41.28    6.62
   3   4  10   39.99    6.56
  -3  -4 -10   28.50    7.02
  -3   4 -11  120.30    9.08
   3  -4  11  113.71    9.58
  -3   4 -11  113.12   10.00
   3  -4  11  142.91   12.23
   3  -4  11  129.04   11.59
  -3  -4 -11   92.93   12.60
  -3   4 -11  130.62   11.44
   3  -4  11   98.38   11.69
   3  -4  11  114.31   10.75
   3  -4  11  112.46   11.81
  -3   4 -11  109.30   10.74
   3   4  11   94.59   10.73
   3   4  11  124.48   12.79
  -3  -4 -11  110.35   12.71
   3   4  12   64.83    8.70
   3  -4  12   55.65    6.05
  -3   4 -12   66.18    6.99
   3   4  12   54.16    8.36
   3  -4  12   60.17    8.01
   3  -4  12   73.47    8.20
  -3  -4 -12   57.52    9.89
   3  -4  12   54.18    8.27
   3  -4  12   60.51    7.07
   3   4  12   60.52    8.09
  -3  -4 -12   49.61    8.59
   3   4  13   60.43    7.87
   3  -4  13   51.09    5.39
  -3   4 -13   66.70    7.46
   3  -4  13   49.19    6.04
   3   4  13   56.29    7.92
   3  -4  13   55.60    7.35
  -3  -4 -13   51.11    8.87
   3   4  13   40.26    6.30
   3  -4  13   57.90    7.04
   3   4  13   63.87    7.80
  -3  -4 -13   60.81    8.43
   3  -4  14    8.81    2.92
   3   4  14   17.49    4.50
  -3   4 -14   16.48    4.13
   3   4  14    9.67    3.98
   3  -4  14   15.64    4.42
  -3  -4 -14   12.75    5.41
   3  -4  14   13.51    4.02
  -3   4 -14    9.77    3.88
  -3  -4 -14   15.43    5.12
  -3   4 -14   16.64    4.22
   3   4  14   15.44    4.43
   3   4  15   10.81    3.64
  -3   4 -15   20.62    4.12
   3   4  15   18.48    4.46
   3  -4  15   13.06    3.78
  -3  -4 -15   13.42    4.82
   3  -4  15   17.34    3.87
  -3   4 -15   13.17    3.76
   3   4  15   13.61    3.96
  -3  -4 -15   21.97    4.99
  -3   4 -16    1.72    2.49
   3   4  16    4.44    3.07
   3  -4  16    4.13    2.66
  -3  -4 -16    1.25    2.86
   3  -4  16    5.21    2.61
  -3   4 -16    4.65    2.60
   3   4  16    1.30    2.45
  -3  -4 -16    2.75    2.85
   3   4  16    1.93    2.40
  -3  -4 -17    0.45    1.77
  -3   4 -17    0.46    1.93
   3   4  17    0.50    1.97
   3  -4  17    4.67    2.31
  -3  -4 -17    1.55    2.39
   3  -4  17    3.67    1.94
  -3   4 -17    3.16    1.95
   3   4  17   -0.26    1.85
  -3  -4 -17    2.12    2.46
  -3  -5  17   21.30    2.63
   3   5 -17   26.75    3.59
   3   5 -17   22.09    2.99
   3  -5 -17   20.39    3.46
  -3   5  17   23.84    2.99
   3  -5 -16    2.68    2.39
  -3  -5  16    0.71    1.73
   3  -5 -16    2.12    3.18
   3   5 -16   -0.23    2.11
  -3   5  16   -0.41    1.39
   3  -5 -15   11.36    4.49
  -3  -5  15   11.54    2.84
   3   5 -15   12.68    3.50
   3  -5 -15    7.51    3.40
  -3   5  15    5.60    2.30
  -3  -5  14   16.11    3.70
   3   5 -14   24.16    4.69
  -3  -5  14   15.87    3.37
  -3   5  14   12.78    3.11
   3   5 -14   16.03    4.14
   3   5 -14   14.18    4.49
   3  -5 -14   14.05    5.59
   3  -5 -14   12.02    4.06
   3  -5 -14   12.76    3.81
  -3   5  14   11.84    3.59
   3  -5 -13   23.12    5.53
  -3  -5  13   28.94    4.48
   3   5 -13   31.89    4.32
   3   5 -13   26.74    5.19
   3   5 -13   34.58    6.01
   3  -5 -13   16.89    5.05
  -3   5  13   26.97    4.53
  -3  -5  13   36.35    5.01
  -3   5  13   34.25    5.29
   3  -5 -12   58.90    8.49
  -3  -5  12   71.09    6.86
   3   5 -12   67.22    6.74
   3  -5 -12   54.75    7.50
  -3   5  12   61.55    7.00
  -3  -5  12   58.29    6.18
   3   5 -12   73.58    6.85
   3   5 -12   58.36    7.43
   3   5 -12   55.67    7.76
   3  -5 -12   54.89    8.11
  -3   5  12   55.11    7.29
  -3  -5  12   66.27    7.05
  -3  -5  11    7.28    3.69
   3  -5 -11    2.43    4.36
  -3  -5  11    9.06    3.59
   3  -5 -11    7.25    4.61
   3   5 -11   11.81    4.67
   3  -5 -11    5.02    6.51
   3   5 -11   11.54    4.64
  -3  -5  11    7.92    3.51
  -3   5  11   11.03    3.71
  -3   5  11    7.25    3.92
   3  -5 -11   12.98    5.29
   3   5 -11    7.66    4.75
  -3  -5  10   19.72    4.46
  -3   5  10   22.33    4.58
   3   5 -10   22.55    6.06
   3  -5 -10   17.79    6.06
  -3  -5  10   21.10    4.29
   3   5 -10   20.10    5.24
   3  -5 -10   21.15    5.96
   3   5 -10   18.96    5.44
   3   5 -10   15.70    6.69
   3   5 -10   24.39    5.42
   3   5 -10    7.38    5.75
  -3  -5  10   20.76    4.63
   3  -5 -10   18.99    7.85
  -3   5  10   25.91    5.09
   3  -5 -10   18.57    6.40
  -3  -5   9   28.08    5.10
  -3   5   9   22.57    4.58
   3  -5  -9   17.60    6.14
  -3   5   9   23.39    5.24
  -3  -5   9   26.71    4.68
   3  -5  -9   17.90    7.20
   3   5  -9   31.66    6.51
   3  -5  -9   22.18    7.29
   3   5  -9   23.05    5.20
   3   5  -9   25.51    7.27
   3   5  -9   33.79    6.49
  -3  -5   9   20.31    4.89
   3  -5  -9   13.15    6.78
   3   5  -9   13.33    6.67
  -3  -5   8   74.65    7.74
   3  -5  -8   78.89   10.83
  -3  -5   8   70.24    7.17
   3   5  -8   63.05    8.49
   3  -5  -8   64.67   10.91
   3   5  -8   64.64    8.43
  -3   5   8   56.54    7.25
   3  -5  -8   51.99    7.63
   3   5  -8   50.48    9.12
   3   5  -8   79.30    9.46
   3  -5  -8   70.92   11.51
  -3  -5   8   68.93    8.05
  -3   5   8   64.11    8.25
   3  -5  -8   51.92   10.07
  -3  -5   7   87.99    8.14
   3  -5  -7   77.85   11.86
  -3  -5   7   76.22    7.52
   3   5  -7   84.66    9.39
  -3   5   7   83.47    8.92
   3  -5  -7   73.19   11.90
   3   5  -7   65.48    9.01
  -3  -5   7   83.35    9.67
   3  -5  -7   74.73    9.27
   3   5  -7   62.93    9.92
  -3   5   7   76.25    8.10
   3  -5  -7   92.85   12.49
   3  -5  -7   83.47   12.50
  -3  -5   6  170.75   13.04
   3  -5  -6  159.40   17.08
  -3  -5   6  181.31   12.94
   3   5  -6  183.65   15.08
   3  -5  -6  169.61   18.15
   3   5  -6  172.61   14.48
   3   5  -6  167.98   13.39
  -3  -5   6  193.15   15.60
   3  -5  -6  166.63   17.39
   3  -5  -6  148.65   15.03
   3  -5  -6  158.41   14.31
  -3   5   6  166.07   13.58
   3  -5  -6  154.74   17.50
  -3   5   6  175.18   14.25
  -3  -5   5  238.53   16.82
   3  -5  -5  256.39   21.53
  -3  -5   5  240.10   16.57
   3   5  -5  253.36   18.96
   3  -5  -5  260.51   23.43
   3   5  -5  245.87   17.90
  -3  -5   5  290.22   20.61
   3  -5  -5  242.72   21.39
   3  -5  -5  220.22   19.63
   3  -5  -5  210.67   18.52
   3  -5  -5  241.65   22.55
  -3   5   5  241.58   18.16
  -3  -5   5  245.09   17.40
   3   5  -4  319.93   22.74
  -3   5   4  279.71   20.78
   3  -5  -4  310.99   26.92
   3   5  -4  291.77   21.63
  -3  -5   4  358.65   24.71
   3  -5  -4  314.36   25.02
   3  -5  -4  299.55   23.98
   3   5  -4  358.99   24.26
   3  -5  -4  272.31   22.56
  -3  -5   4  318.82   21.82
  -3   5   4  313.27   21.74
  -3  -5   4  299.49   20.96
   3  -5  -4  327.96   26.60
   3   5  -3  106.05   11.49
  -3  -5   3  123.14   11.10
  -3   5   3  111.75   10.36
   3   5  -3  124.36   10.80
   3   5  -3  113.13   10.95
  -3  -5   3  114.71   12.99
   3  -5  -3  105.73   12.56
   3  -5  -3  111.35   12.20
   3  -5  -3   90.17   11.97
  -3   5   3  111.24   10.54
   3  -5  -3  102.11   14.10
  -3  -5   3  118.30   10.27
  -3   5   2  232.52   17.74
   3   5  -2  269.96   18.71
   3   5  -2  246.83   19.09
  -3  -5   2  278.39   21.87
   3  -5  -2  231.22   19.80
   3  -5  -2  256.80   21.16
   3  -5  -2  259.92   20.44
  -3   5   2  252.03   18.12
  -3  -5   2  266.20   18.80
  -3  -5   2  259.74   18.01
   3  -5  -1   60.62    9.95
  -3   5   1   57.65    7.06
   3  -5  -1   60.24   10.69
   3   5  -1   57.49    7.17
   3   5  -1   59.88    8.60
  -3   5   1   60.64    6.71
   3  -5  -1   63.47    9.53
   3  -5  -1   47.14    8.50
   3  -5  -1   59.29    7.95
  -3  -5   1   63.39    7.73
  -3  -5   1   62.41    6.98
   3  -5   0   64.41    9.46
  -3  -5   0   55.33    6.86
   3  -5   0   57.64    9.41
  -3   5   0   72.56    8.03
   3   5   0   67.01    7.70
   3   5   0   57.70    8.67
  -3   5   0   72.23    7.02
  -3   5   0   50.46    6.21
   3  -5   0   68.00   10.10
  -3  -5   0   62.86    7.87
   3  -5   1  500.43   32.76
  -3   5  -1  449.85   29.07
   3   5   1  433.59   29.83
   3   5   1  463.05   30.96
  -3  -5  -1  480.05   32.99
  -3   5  -1  446.52   28.30
   3  -5   1  499.88   32.66
   3  -5   1  489.98   32.21
   3   5   1  464.25   29.71
   3  -5   1  453.83   33.04
  -3  -5  -1  437.06   29.78
  -3  -5  -1  469.23   29.16
  -3   5  -2   79.98    8.12
  -3  -5  -2   61.18    7.68
   3   5   2  101.89   11.72
  -3   5  -2   78.09    7.62
   3  -5   2   67.71    8.38
   3   5   2   73.79    8.91
  -3   5  -2   87.91    8.30
  -3  -5  -2   70.19   10.66
   3  -5   2   77.26   10.44
   3  -5   2   91.74   10.92
   3   5   2   77.60    8.83
  -3   5  -2   91.70    9.01
   3   5   3   15.42    4.72
  -3  -5  -3   17.36    4.37
  -3   5  -3   27.18    5.69
   3   5   3   13.53    4.72
   3  -5   3   19.54    5.96
  -3   5  -3   22.70    4.37
   3  -5   3   16.22    4.70
   3  -5   3   18.10    4.74
  -3   5  -3   21.94    4.76
  -3  -5  -3   15.98    6.16
   3  -5   3   27.58    7.27
  -3   5  -3   18.01    4.12
   3  -5   3   20.23    6.48
  -3   5  -4  141.18   11.03
   3   5   4  135.96   13.04
   3  -5   4  131.03   12.82
  -3   5  -4  123.36   11.18
  -3  -5  -4  148.39   14.53
   3  -5   4  136.90   12.28
   3  -5   4  143.67   12.11
  -3   5  -4  149.49   11.70
   3  -5   4  142.71   14.13
   3  -5   4  139.16   13.89
   3   5   4  136.00   12.86
  -3  -5  -4  134.84   11.86
   3   5   5   36.01    6.64
  -3   5  -5   36.66    4.87
  -3  -5  -5   34.96    5.61
   3   5   5   31.32    6.50
   3  -5   5   32.59    6.54
  -3   5  -5   31.14    5.50
   3  -5   5   35.57    6.24
   3  -5   5   29.62    5.74
  -3   5  -5   28.31    5.53
  -3  -5  -5   30.26    7.13
   3  -5   5   43.39    7.87
   3  -5   5   38.37    7.41
   3   5   6   22.46    5.73
  -3   5  -6   35.74    4.48
  -3  -5  -6   24.28    4.79
   3  -5   6   17.06    4.89
  -3   5  -6   25.36    5.56
   3   5   6   32.01    6.64
   3   5   6   29.23    7.88
   3  -5   6   22.69    5.95
  -3   5  -6   23.30    5.04
   3  -5   6   16.44    5.06
   3  -5   6   28.85    5.47
  -3   5  -6   26.99    5.53
  -3  -5  -6   21.70    6.27
   3   5   7    0.53    3.95
  -3  -5  -7    2.18    3.07
   3  -5   7    0.38    3.52
  -3   5  -7    5.46    3.78
   3   5   7    0.57    3.81
   3   5   7    6.28    6.84
  -3   5  -7    3.54    3.35
   3  -5   7    3.56    3.83
   3  -5   7    2.52    3.68
  -3   5  -7    3.57    3.80
  -3  -5  -7    2.26    4.21
   3  -5   8   85.93    8.24
  -3   5  -8   96.61    8.29
   3   5   8   61.74    9.06
   3  -5   8   98.53    9.45
  -3  -5  -8   77.73   10.62
   3   5   8   64.35    9.24
  -3   5  -8   75.92    8.12
   3  -5   8   81.18    8.84
   3  -5   8   88.57    8.85
  -3   5  -8   71.43    8.00
  -3  -5  -8   79.89    9.59
   3   5   8   77.11    9.32
  -3  -5  -8   65.17    7.82
  -3   5  -9   88.69    8.08
  -3   5  -9   84.17    7.24
   3   5   9   69.37    9.10
   3  -5   9   92.27    9.16
  -3  -5  -9   89.86   10.84
   3   5   9   68.27    9.18
  -3   5  -9   85.89    8.49
  -3  -5  -9   75.43    8.76
   3  -5   9   93.79    8.84
  -3   5  -9   95.47    8.68
   3  -5   9   88.58    8.20
   3   5   9   88.76    9.59
  -3  -5  -9   72.80    8.16
  -3   5 -10   50.89    5.13
   3  -5  10   61.51    6.11
  -3   5 -10   56.95    6.14
   3   5  10   45.72    6.97
   3  -5  10   61.17    7.06
  -3  -5 -10   56.08    8.36
   3   5  10   39.42    7.03
  -3   5 -10   63.83    6.78
  -3   5 -10   68.36    6.91
  -3  -5 -10   50.80    6.53
  -3  -5 -10   36.99    5.67
  -3  -5 -10   59.50    7.96
   3  -5  11   60.92    6.02
  -3   5 -11   72.14    6.45
  -3   5 -11   78.16    6.97
   3  -5  11   68.93    7.09
  -3  -5 -11   62.37    8.60
  -3   5 -11   73.12    7.29
  -3   5 -11   68.02    6.91
  -3  -5 -11   64.02    7.96
  -3  -5 -11   57.08    6.31
   3  -5  12    5.39    2.09
  -3  -5 -12    1.87    2.06
   3  -5  12    3.94    2.24
  -3   5 -12    5.62    2.64
   3  -5  12    5.18    3.03
  -3  -5 -12    6.91    3.84
   3   5  12    4.64    2.65
   3  -5  12    7.73    3.43
   3   5  12    6.48    3.16
  -3   5 -12    0.89    2.91
  -3   5 -12    5.60    3.28
   3  -5  13    1.79    1.64
  -3   5 -13    2.52    2.02
   3   5  13    9.68    3.24
   3  -5  13    7.03    2.60
  -3  -5 -13    4.18    3.11
   3  -5  13    7.14    2.97
  -3   5 -13    1.56    2.46
  -3   5 -14   19.32    2.85
   3   5  14   18.85    3.62
   3  -5  14   19.77    3.05
  -3  -5 -14   18.12    3.83
   3  -5  14   20.64    3.30
  -3   5 -14   27.69    3.62
   3   5  15    1.84    1.67
  -3  -5 -15    4.40    2.17
   3  -5  15    5.77    1.84
   3   6 -13   18.05    2.56
   3   6 -12   26.33    3.39
   3  -6 -12   23.24    4.15
   3   6 -12   21.80    2.95
  -3   6  12   25.36    3.13
   3  -6 -12   27.18    3.63
  -3  -6  11    7.38    2.19
   3  -6 -11    9.96    3.00
   3   6 -11    6.72    2.12
   3  -6 -11    6.07    3.43
   3   6 -11   12.78    2.90
  -3   6  11    5.26    2.21
  -3  -6  10    2.37    2.01
   3   6 -10    4.62    2.99
   3  -6 -10    0.34    2.68
   3   6 -10    3.49    2.43
   3   6 -10   -1.21    2.11
   3  -6 -10    0.75    3.27
   3   6 -10    0.94    2.40
  -3   6  10    0.71    1.89
   3  -6 -10    2.24    2.66
   3  -6  -9   35.46    5.63
  -3   6   9   37.82    3.81
   3   6  -9   45.91    5.23
  -3   6   9   42.72    4.72
   3   6  -9   45.04    5.19
   3   6  -9   33.01    4.35
   3  -6  -9   32.14    5.74
  -3  -6   9   36.43    4.33
   3  -6  -9   47.09    6.14
  -3  -6   9   38.41    4.22
   3  -6  -8   50.85    6.94
   3   6  -8   54.87    6.23
  -3   6   8   45.45    5.00
   3   6  -8   62.80    6.34
   3   6  -8   67.10    6.49
   3  -6  -8   46.79    6.99
  -3  -6   8   50.37    5.54
  -3   6   8   59.75    5.76
   3  -6  -8   51.84    6.88
  -3  -6   8   58.17    5.22
   3  -6  -7   60.75    7.93
   3   6  -7   55.79    6.68
  -3   6   7   59.62    5.76
   3   6  -7   55.99    6.50
  -3   6   7   59.74    5.89
   3   6  -7   64.22    7.75
   3   6  -7   60.95    6.46
   3  -6  -7   51.73    7.46
  -3  -6   7   66.81    6.54
   3  -6  -7   62.81    7.93
  -3  -6   7   51.48    5.21
   3  -6  -6    9.55    4.54
   3   6  -6   13.69    4.15
  -3   6   6   10.33    3.01
   3   6  -6    2.74    4.47
   3   6  -6    3.87    3.02
   3  -6  -6    4.67    3.77
   3   6  -6    4.00    4.52
  -3  -6   6   10.03    3.81
   3  -6  -6   10.71    4.71
  -3   6   6   10.26    2.73
   3  -6  -5   29.90    6.35
   3   6  -5   31.35    5.55
  -3   6   5   20.87    4.01
   3   6  -5   23.10    6.25
  -3  -6   5   27.34    5.23
   3  -6  -5   21.60    5.20
   3   6  -5   16.64    5.59
  -3   6   5   20.48    3.41
   3  -6  -5   27.94    6.43
   3   6  -5   24.09    4.30
   3  -6  -4   69.72    8.86
   3   6  -4   53.51    6.11
   3   6  -4   61.08    7.34
  -3   6   4   49.69    5.98
  -3  -6   4   64.58    7.91
   3   6  -4   54.81    7.50
   3  -6  -4   49.32    6.22
   3  -6  -4   49.04    6.87
   3  -6  -4   70.68    9.11
   3   6  -4   52.49    7.53
  -3   6   3   19.18    4.04
   3   6  -3   17.02    4.47
   3   6  -3   16.36    4.15
   3   6  -3   15.24    5.46
   3   6  -3   10.35    5.11
  -3  -6   3   20.48    5.27
   3  -6  -3   16.48    4.37
   3  -6  -3   23.36    4.77
   3   6  -2   11.16    5.26
   3   6  -2   12.90    4.08
   3  -6  -2   10.21    4.23
   3   6  -2   19.36    5.29
  -3  -6   2   17.27    5.18
   3  -6  -2    8.06    3.50
  -3   6   1   27.50    4.52
   3   6  -1   26.82    5.78
  -3   6   1   28.40    4.85
   3   6  -1   29.34    5.52
   3  -6  -1   22.65    5.35
   3   6  -1   25.60    5.92
  -3  -6   1   22.72    6.23
   3  -6  -1   25.52    5.43
   3   6  -1   31.45    5.89
  -3  -6   1   28.58    4.41
  -3   6   0   12.27    3.25
   3   6   0    8.28    4.35
  -3   6   0   10.98    3.99
   3   6   0    9.83    3.21
   3   6   0    8.13    4.04
   3  -6   0    9.53    4.23
   3   6   0   16.08    5.04
   3   6   0    5.63    4.43
  -3  -6   0   10.58    3.15
  -3  -6  -1    1.29    2.79
  -3   6  -1    1.81    2.42
   3   6   1    2.04    3.48
  -3   6  -1    1.80    3.14
   3   6   1    3.20    2.98
   3   6   1    4.12    4.22
   3  -6   1   -1.55    3.36
   3   6   1   -0.76    3.90
   3   6   2   69.95    8.25
  -3   6  -2   78.63    7.45
   3   6   2   64.10    7.31
   3   6   2   75.88    8.50
  -3   6  -2   82.49    6.90
   3  -6   2   82.30    8.15
   3   6   2   74.08    7.46
  -3   6  -2   75.20    6.64
  -3  -6  -2   70.20    9.03
  -3  -6  -2   78.66    7.63
   3   6   2   66.11    7.62
  -3   6  -3   19.21    3.20
   3  -6   3   12.48    4.08
   3   6   3   17.24    4.54
  -3   6  -3   18.74    4.16
   3   6   3   22.03    4.49
   3   6   3   13.50    4.76
   3  -6   3   19.05    4.34
  -3   6  -3   22.51    3.69
  -3  -6  -3   15.20    5.44
  -3  -6  -3   10.97    3.60
   3   6   3   14.08    4.14
  -3   6  -4   24.02    3.23
   3   6   4   18.79    4.03
   3  -6   4   25.09    4.60
   3   6   4   23.35    4.65
   3   6   4   23.44    4.64
   3  -6   4   30.50    5.04
  -3   6  -4   29.23    4.12
  -3  -6  -4   21.78    5.37
  -3  -6  -4   29.38    4.54
   3  -6   5   20.73    4.13
  -3  -6  -5   20.69    4.13
   3   6   5   17.48    3.96
   3   6   5   22.70    4.51
   3   6   5   23.58    4.62
   3  -6   5   30.72    4.75
  -3   6  -5   22.96    3.86
  -3  -6  -5   15.30    5.03
   3  -6   6   39.33    4.80
   3   6   6   27.23    4.52
  -3   6  -6   42.43    4.90
   3   6   6   35.42    5.25
   3  -6   6   43.71    4.95
   3   6   6   40.39    5.56
   3  -6   6   41.28    5.43
  -3   6  -6   33.50    4.09
  -3   6  -6   33.65    4.52
  -3  -6  -6   35.68    5.70
  -3  -6  -6   28.24    4.73
  -3   6  -7   30.47    3.69
  -3  -6  -7   28.03    4.44
   3  -6   7   35.36    4.41
   3   6   7   26.32    3.97
  -3   6  -7   33.19    4.28
   3   6   7   29.77    4.81
   3  -6   7   31.02    4.06
   3   6   7   28.40    4.67
   3  -6   7   33.47    4.78
  -3   6  -7   28.95    3.84
  -3   6  -7   39.67    4.37
  -3  -6  -7   26.68    4.83
   3  -6   8   17.87    3.18
   3   6   8   15.56    2.92
  -3   6  -8   15.33    3.05
   3   6   8   14.40    3.58
   3  -6   8   13.77    2.76
   3   6   8   20.06    3.82
   3  -6   8   12.00    3.27
  -3   6  -8   15.62    2.84
  -3   6  -8   18.68    3.19
  -3  -6  -8   14.36    3.61
  -3   6  -8   18.22    2.65
  -3  -6  -8   12.87    3.38
   3  -6   9   16.09    2.70
  -3   6  -9   19.58    2.86
   3   6   9   10.60    3.02
   3  -6   9   11.44    2.33
   3   6   9   22.53    3.54
   3  -6   9   22.19    3.51
  -3   6  -9   17.59    2.84
  -3   6  -9   17.35    2.90
  -3  -6  -9    9.14    2.68
  -3  -6  -9   15.04    3.21
   3  -6  10   43.26    4.15
   3  -6  10   49.41    4.31
   3   6  10   61.78    5.63
   3   6  10   59.54    4.92
   3  -6  10   63.88    5.26
  -3   6 -10   56.70    4.70
  -3   6 -10   66.90    5.04
  -3  -6 -10   52.14    5.12
   3   6  11   20.06    2.88
   3  -6  11   18.89    2.62
  -3  -6 -11   16.86    2.60
   3  -7  -4    4.12    1.57
   3   7  -4    8.95    2.02
   3  -7  -3    4.47    1.71
  -3   7   3    5.38    1.57
   3   7  -3    6.67    2.01
  -3  -7   3    8.95    2.04
   3   7  -2    7.78    2.35
   3  -7  -2    7.89    2.01
  -3   7   2    7.92    1.77
   3   7  -2    7.97    2.01
  -3  -7   2    8.65    2.15
   3  -7  -1    6.78    2.00
   3   7  -1    5.51    2.23
  -3   7   1   10.78    1.97
   3   7  -1    6.19    1.95
  -3  -7   1    7.11    2.15
   3   7   0   25.68    3.21
  -3   7   0   24.17    2.75
   3   7   0   18.87    2.77
   3   7   1    9.54    2.22
  -3   7  -1   12.77    2.08
   3   7   1    9.16    2.06
  -3  -7  -1   10.38    2.42
   3  -7   2   13.50    2.18
  -3   7  -2   14.03    2.11
  -3   7  -2   12.80    1.95
   4   0 -23    0.62    2.27
   4   0 -23   -0.69    2.36
  -4   0  23    1.04    1.96
   4   0 -23    2.93    2.82
   4   0 -22    5.92    3.92
  -4   0  22    0.93    1.71
   4   0 -22    6.10    3.93
  -4   0  22    8.13    3.35
   4   0 -22    4.54    3.84
   4   0 -21    0.56    4.31
  -4   0  21   -0.32    2.23
   4   0 -21   -0.56    3.71
  -4   0  21    0.58    1.88
  -4   0  21   -0.47    2.91
   4   0 -21    2.42    4.71
   4   0 -20    8.24    4.43
   4   0 -20   14.56    5.61
  -4   0  20    7.58    3.10
  -4   0  20    6.77    3.61
  -4   0  20    7.30    3.30
   4   0 -20    8.68    5.25
  -4   0  20   10.94    4.23
   4   0 -20   10.15    5.73
  -4   0  20    5.61    3.43
   4   0 -19   66.34    9.02
   4   0 -19   68.81    9.87
  -4   0  19   44.79    6.66
  -4   0  19   41.19    6.84
   4   0 -19   73.21    9.94
   4   0 -19   76.00   10.40
  -4   0  19   59.03    7.41
  -4   0  19   54.11    7.56
   4   0 -18  126.84   12.79
   4   0 -18  140.77   13.37
   4   0 -18  149.51   14.71
  -4   0  18  115.59   11.32
  -4   0  18  106.18   11.30
   4   0 -18  126.51   13.54
   4   0 -18  145.43   14.84
  -4   0  18  111.53   10.67
  -4   0  18  118.52   11.86
  -4   0  18  128.18   11.83
   4   0 -17    0.59    4.40
   4   0 -17   -1.79    4.79
  -4   0  17   -0.52    3.27
  -4   0  17   -0.54    3.91
   4   0 -17   -1.36    4.32
  -4   0  17   -0.54    3.46
  -4   0  17    4.15    4.81
  -4   0  17   -0.98    3.16
   4   0 -16    5.17    4.35
   4   0 -16   10.95    5.58
  -4   0  16    5.83    3.57
  -4   0  16   11.83    4.74
   4   0 -16   13.93    5.68
   4   0 -16   14.65    4.54
  -4   0  16   16.25    5.89
  -4   0  16   10.65    4.30
  -4   0  16   11.14    3.66
  -4   0  15  322.60   23.42
   4   0 -15  365.90   24.77
   4   0 -15  328.70   24.10
  -4   0  15  376.27   24.97
  -4   0  15  327.22   23.69
  -4   0  15  318.56   23.75
   4   0 -15  422.72   26.57
   4   0 -15  342.21   22.76
  -4   0  15  329.23   24.08
  -4   0  15  307.19   24.04
   4   0 -14  348.92   24.27
   4   0 -14  387.43   24.75
  -4   0  14  314.12   23.58
  -4   0  14  331.36   24.01
   4   0 -14  404.94   26.14
   4   0 -14  338.69   22.75
  -4   0  14  354.98   24.27
  -4   0  14  321.34   23.62
  -4   0  14  339.97   24.41
  -4   0  13    7.61    4.88
  -4   0  13   12.33    4.09
  -4   0  13   11.06    4.37
   4   0 -13   13.21    3.82
  -4   0  13   16.83    5.57
  -4   0  13   13.58    3.78
  -4   0  12  215.17   16.89
  -4   0  12  224.87   17.35
  -4   0  12  229.63   17.54
  -4   0  12  247.23   17.52
   4   0 -12  254.49   16.39
  -4   0  12  227.81   17.56
  -4   0  11  418.11   25.59
  -4   0  11  366.89   24.58
  -4   0  11  372.48   24.91
   4   0 -11  384.82   23.66
  -4   0  11  362.98   24.77
  -4   0  11  388.31   25.17
  -4   0  10   -1.16    2.45
  -4   0  10    0.71    2.05
  -4   0  10   -0.75    2.46
   4   0 -10    1.56    2.22
  -4   0  10    3.70    3.64
  -4   0  10    4.19    4.05
   4   0  -9  207.37   18.97
  -4   0   9  185.31   14.21
  -4   0   9  204.85   14.76
  -4   0   9  216.69   15.16
  -4   0   9  229.11   15.26
  -4   0   8  401.75   24.48
   4   0  -8  343.84   26.08
   4   0  -8  404.16   28.23
  -4   0   8  371.72   23.74
   4   0  -8  348.41   23.89
   4   0  -8  380.97   25.03
  -4   0   8  387.88   24.27
   4   0  -8  406.57   28.59
  -4   0   8  421.07   24.30
   4   0  -7   60.92    8.20
   4   0  -7   70.86    8.70
  -4   0   7   59.15    5.87
   4   0  -7   58.14    7.51
   4   0  -7   53.32    5.74
  -4   0   7   44.51    6.26
  -4   0   7   63.46    6.28
  -4   0   7   63.98    6.65
  -4   0   7   59.09    6.04
  -4   0   6   -0.26    1.89
   4   0  -6   -1.09    2.81
   4   0  -6    0.21    1.18
   4   0  -6    0.49    1.28
   4   0  -6    1.20    2.51
   4   0  -6    0.44    2.41
   4   0  -6    0.94    1.59
  -4   0   6    0.38    2.44
  -4   0   6    2.70    2.38
  -4   0   6    2.40    1.87
  -4   0   6    1.93    2.84
   4   0  -5   51.66    4.88
   4   0  -5   43.94    6.21
   4   0  -5   57.37    7.68
   4   0  -5   45.82    4.56
  -4   0   5   58.12    6.40
  -4   0   5   51.78    5.49
  -4   0   5   59.28    6.11
  -4   0   5   56.15    5.78
  -4   0   5   52.00    5.28
   4   0  -4   14.98    3.52
   4   0  -4   17.85    2.99
   4   0  -4   15.63    4.15
   4   0  -4   17.77    2.45
   4   0  -4   16.09    3.39
  -4   0   4   22.87    3.80
  -4   0   4   20.74    3.51
  -4   0   4   18.78    3.35
   4   0  -3   19.46    3.28
   4   0  -3   21.97    4.71
   4   0  -3   15.54    1.96
  -4   0   3   22.04    3.85
   4   0  -3   21.43    3.54
  -4   0   3   21.06    3.56
   4   0  -2  221.30   12.90
   4   0  -2  198.59   14.55
   4   0  -2  209.14   13.22
   4   0  -2  220.40   15.16
   4   0  -1   67.08    6.70
   4   0  -1   69.48    7.42
   4   0  -1   67.95    7.69
  -4   0   1   56.35    5.48
  -4   0   0   24.47    3.13
   4   0   0   23.48    4.25
  -4   0   0   25.96    3.42
   4   0   0   29.12    5.05
   4   0   0   23.70    4.35
  -4   0   0   22.81    3.47
   4   0   0   17.29    4.79
  -4   0  -1   16.98    2.70
   4   0   1   22.49    4.25
  -4   0  -1   19.99    3.25
   4   0   1   28.52    5.34
   4   0   1   24.64    4.41
  -4   0  -1   22.47    3.49
   4   0   1   25.79    4.97
   4   0   2  264.23   18.54
  -4   0  -2  247.22   15.49
  -4   0  -2  246.52   16.20
   4   0   2  284.72   20.45
   4   0   2  242.23   17.50
   4   0   2  270.81   19.07
  -4   0  -2  259.96   17.34
  -4   0  -2  238.22   16.15
  -4   0  -3  294.45   19.45
   4   0   3  316.74   20.95
  -4   0  -3  299.11   19.54
   4   0   3  241.97   18.53
  -4   0  -3  294.53   18.17
   4   0   3  273.29   19.88
  -4   0  -3  278.43   18.08
  -4   0  -4    0.84    1.93
   4   0   4    2.67    2.77
  -4   0  -4    0.41    1.79
  -4   0  -4    3.83    2.24
   4   0   4    2.35    2.41
  -4   0  -4    0.81    2.58
  -4   0  -4    1.69    2.28
  -4   0  -5   15.08    3.36
   4   0   5   24.85    5.15
   4   0   5   20.78    4.37
  -4   0  -6  116.91    9.99
   4   0   6  128.98    9.21
   4   0   6  112.72   11.08
   4   0   7   18.49    3.42
  -4   0  -7   26.28    4.50
  -4   0  -7   31.74    4.66
   4   0   7   21.94    4.08
  -4   0  -7   19.92    4.76
  -4   0  -7   16.82    4.04
  -4   0  -8   16.96    4.11
   4   0   8   15.65    3.34
  -4   0  -8   10.09    3.74
   4   0   8   13.07    3.73
   4   0   8   10.84    4.13
  -4   0  -8   21.03    4.82
  -4   0  -8   12.86    3.90
  -4   0  -9   40.29    6.33
   4   0   9   59.01    5.99
  -4   0  -9   59.52    6.78
   4   0   9   37.87    5.71
   4   0   9   48.20    6.50
  -4   0  -9   49.83    7.08
  -4   0  -9   46.85    6.93
   4   0  10    5.35    4.26
  -4   0 -10    5.40    3.65
   4   0  10    2.61    2.65
  -4   0 -10    4.41    3.19
   4   0  10    1.84    2.87
   4   0  10    2.07    3.63
  -4   0 -10    1.41    4.33
  -4   0 -10    0.56    3.14
   4   0  11    4.60    4.49
  -4   0 -11   13.13    4.85
   4   0  11    5.96    3.07
  -4   0 -11    8.70    3.71
   4   0  11    5.06    3.84
  -4   0 -11    6.53    5.80
  -4   0 -11    5.42    3.58
  -4   0 -12  133.99   12.53
   4   0  12  117.49   10.05
  -4   0 -12  106.08   10.46
   4   0  12   96.83   10.05
  -4   0 -12  115.55   12.10
  -4   0 -12  104.38   11.80
   4   0  12  121.52   11.74
   4   0  13   27.54    6.24
  -4   0 -13   30.43    6.49
   4   0  13   19.42    4.31
  -4   0 -13   17.24    4.38
  -4   0 -13   19.25    6.52
  -4   0 -13   25.99    6.14
   4   0  14    2.70    4.85
  -4   0 -14    5.24    4.48
   4   0  14    4.40    3.01
  -4   0 -14    0.41    2.73
   4   0  14    3.90    4.52
   4   0  14    3.02    5.37
  -4   0 -14   -0.76    2.95
  -4   0 -14    1.30    3.84
   4   0  15   14.77    5.36
  -4   0 -15    7.48    4.55
   4   0  15    6.39    3.56
  -4   0 -15   10.41    3.53
   4   0  15   13.92    4.95
   4   0  15    7.68    5.10
  -4   0 -15    7.50    4.72
   4   0  16   28.15    5.82
  -4   0 -16   29.65    6.24
   4   0  16   15.55    4.21
  -4   0 -16   23.16    4.28
   4   0  16   15.17    6.08
   4   0  16   24.66    5.54
  -4   0 -16   21.44    6.13
  -4   0 -16   18.48    5.22
   4   0  17   44.00    6.80
  -4   0 -17   34.56    6.45
   4   0  17   37.30    5.20
  -4   0 -17   37.59    4.81
   4   0  17   32.67    5.78
   4   0  17   50.46    7.59
  -4   0 -17   36.94    7.13
  -4   0 -17   41.04    6.40
   4   0  18   22.57    5.01
   4   0  18   11.55    3.24
   4   0  18   12.80    3.73
  -4   0 -18   13.65    4.69
  -4   0 -18   25.30    4.78
   4   0  19  110.49    9.07
   4   0  19  115.39    9.15
  -4   0 -19  117.33    9.77
  -4   0 -20    0.30    2.20
   4   0  20   -0.27    2.29
   4  -1 -23  106.66    9.08
   4   1 -23  109.95    9.32
  -4  -1  23  101.93    8.22
  -4  -1  22    2.95    1.89
   4  -1 -22    4.11    3.64
   4   1 -22    0.34    2.60
   4  -1 -22    4.19    2.97
   4   1 -22    8.71    3.95
  -4   1  22    4.70    2.52
  -4  -1  22    8.21    3.13
   4  -1 -22    7.25    3.81
   4   1 -22    5.37    3.53
   4   1 -21    3.51    3.86
   4  -1 -21   -0.56    4.30
   4   1 -21    3.69    3.43
  -4   1  21    1.41    2.46
  -4  -1  21    6.46    3.06
   4  -1 -21    6.48    3.83
   4   1 -21    1.09    4.03
  -4   1  21    0.39    2.42
  -4  -1  21   -0.92    2.96
   4  -1 -21    2.34    4.71
   4   1 -21   -0.53    3.51
  -4  -1  21    2.97    2.71
  -4   1  21    1.54    2.02
   4   1 -20   61.18    9.05
   4   1 -20   58.05    8.79
   4  -1 -20   72.29    9.66
   4   1 -20   78.51    9.20
  -4   1  20   55.09    6.97
  -4  -1  20   60.36    7.34
   4  -1 -20   66.29    8.82
   4   1 -20   76.18    9.53
  -4   1  20   61.94    7.79
   4   1 -20   70.51    9.65
  -4  -1  20   65.97    7.44
  -4   1  20   55.66    6.94
   4  -1 -20   61.81    8.47
  -4  -1  19    2.68    3.67
   4   1 -19    0.61    5.52
   4   1 -19    4.23    4.81
   4  -1 -19   11.64    5.79
   4   1 -19    7.22    5.08
  -4   1  19    3.86    3.54
  -4  -1  19    3.25    3.33
   4  -1 -19    1.94    4.38
   4   1 -19    1.95    4.76
  -4   1  19    1.17    2.48
  -4   1  19    5.53    4.06
   4   1 -19    5.29    5.09
  -4  -1  19    5.33    3.65
  -4   1  19    4.87    3.25
  -4   1  19    0.90    3.82
  -4  -1  18   41.70    6.67
   4   1 -18   34.09    7.72
   4  -1 -18   32.26    6.43
   4   1 -18   41.24    8.09
  -4   1  18   39.00    6.74
  -4  -1  18   39.85    6.43
   4  -1 -18   36.65    7.18
   4   1 -18   48.20    8.49
  -4   1  18   31.76    6.41
   4   1 -18   36.37    6.13
  -4   1  18   44.69    7.37
  -4   1  18   33.41    6.34
   4   1 -17   33.73    7.72
   4   1 -17   31.47    7.81
  -4   1  17   27.73    5.97
  -4   1  17   12.88    4.66
  -4  -1  17   27.09    4.97
  -4   1  17   18.18    5.64
  -4  -1  17   25.90    5.60
   4  -1 -17   17.53    5.18
   4  -1 -17   27.97    6.53
   4   1 -17   47.82    8.27
  -4   1  17   42.45    7.27
   4  -1 -17   26.61    7.91
   4   1 -17   34.37    6.19
  -4  -1  17   24.34    5.91
  -4   1  17   31.38    5.94
  -4   1  17   23.35    6.40
  -4  -1  16   90.28   11.56
   4  -1 -16   86.82   10.22
   4   1 -16  109.79   12.22
   4  -1 -16   97.01   10.74
   4   1 -16  125.42   12.54
  -4   1  16   94.35   10.54
  -4  -1  16   96.67   10.12
  -4   1  16   77.04   10.17
   4  -1 -16   91.77   11.49
  -4   1  16   99.16   11.65
   4  -1 -16  120.02   13.22
   4   1 -16   96.09    9.78
   4   1 -16  105.98   10.50
  -4   1  16   90.20   10.15
  -4   1  16  112.91   11.58
  -4  -1  16   88.17   10.20
  -4   1  16   95.38   11.36
   4   1 -15  561.53   34.54
   4  -1 -15  529.88   35.05
   4  -1 -15  564.89   35.34
  -4   1  15  501.64   35.05
  -4   1  15  456.65   34.91
  -4  -1  15  523.16   34.41
   4  -1 -15  602.41   36.72
   4  -1 -15  594.40   38.09
   4   1 -15  556.80   34.39
  -4   1  15  586.90   36.47
  -4   1  15  577.27   36.21
  -4  -1  15  537.02   34.59
   4   1 -15  544.20   33.83
  -4   1  15  534.72   35.39
  -4  -1  15  558.51   36.41
   4   1 -14  579.65   32.40
  -4  -1  14  458.65   31.91
   4  -1 -14  538.50   33.74
   4  -1 -14  545.30   33.88
  -4   1  14  487.08   33.98
  -4   1  14  485.35   34.34
  -4   1  14  438.20   33.61
  -4  -1  14  525.89   33.42
   4  -1 -14  513.07   34.34
   4   1 -14  539.16   33.24
   4   1 -14  566.49   33.16
  -4   1  14  529.77   34.38
  -4  -1  14  585.12   34.01
  -4   1  14  560.46   35.21
   4   1 -14  598.19   33.71
  -4   1  14  480.94   32.06
  -4  -1  14  559.14   35.33
  -4  -1  13   54.51    8.59
   4  -1 -13   32.55    5.76
   4  -1 -13   36.42    6.07
  -4   1  13   40.73    7.82
  -4   1  13   37.30    6.67
  -4   1  13   25.38    5.96
  -4  -1  13   37.61    6.03
  -4   1  13   36.11    5.39
   4  -1 -13   41.32    6.57
   4   1 -13   41.06    6.38
  -4   1  13   41.76    6.72
   4   1 -13   42.39    6.11
  -4  -1  13   45.92    7.04
   4   1 -13   41.22    5.53
  -4   1  13   40.34    6.78
  -4  -1  13   31.20    5.26
  -4  -1  12    7.58    5.25
   4   1 -12    4.90    3.16
  -4   1  12    1.23    3.84
   4  -1 -12    6.83    3.43
  -4  -1  12    2.96    2.88
   4  -1 -12    7.75    3.64
  -4   1  12    2.02    3.00
  -4   1  12    2.60    3.36
  -4  -1  12    7.34    3.31
  -4  -1  12    4.52    4.47
   4  -1 -12    7.24    3.45
  -4   1  12   13.78    5.80
   4   1 -12    2.76    3.11
  -4   1  12    5.43    3.73
  -4   1  12    1.05    3.23
  -4   1  12    0.74    2.37
  -4   1  11   23.25    5.09
  -4   1  11   24.37    5.64
  -4  -1  11   28.18    5.83
   4   1 -11   34.98    4.77
  -4  -1  11   26.93    4.52
   4  -1 -11   26.62    4.61
   4  -1 -11   31.27    4.95
  -4   1  11   27.51    5.26
  -4   1  11   25.97    5.50
  -4  -1  11   31.77    4.85
   4  -1 -11   26.90    4.65
  -4   1  11   28.68    5.34
  -4  -1  11   36.15    5.91
  -4   1  11   28.99    4.59
  -4   1  11   27.85    5.40
  -4  -1  10  169.24   12.07
   4  -1 -10  176.57   12.62
  -4   1  10  148.32   13.05
  -4   1  10  152.97   13.42
  -4  -1  10  162.92   12.50
  -4   1  10  158.98   13.69
  -4   1  10  165.45   14.50
  -4   1  10  172.84   14.15
  -4  -1  10  181.70   13.39
  -4  -1  10  192.46   14.34
  -4   1  10  148.65   12.23
  -4   1  10  168.85   12.86
  -4  -1   9  352.18   20.85
   4  -1  -9  301.11   25.33
  -4   1   9  313.77   21.90
  -4   1   9  297.83   21.83
  -4  -1   9  348.42   21.28
  -4   1   9  318.23   22.52
  -4   1   9  354.25   23.22
  -4   1   9  295.04   21.87
  -4  -1   9  379.90   22.31
  -4   1   9  339.70   21.50
  -4   1   9  315.03   21.12
  -4  -1   9  365.23   22.84
  -4  -1   8  151.75   10.57
   4  -1  -8  137.00   13.90
   4  -1  -8  151.20   13.16
   4   1  -8  135.50   15.28
  -4   1   8  128.68   11.33
  -4  -1   8  139.24   14.25
  -4   1   8  163.37   12.57
  -4   1   8  157.58   12.58
  -4   1   8  136.70   11.81
  -4   1   8  143.44   11.15
  -4  -1   8  161.18   12.09
   4  -1  -7  370.32   27.91
  -4  -1   7  449.78   24.44
   4  -1  -7  451.77   27.60
  -4   1   7  412.04   25.23
  -4   1   7  375.96   25.43
   4  -1  -7  370.09   29.40
   4   1  -7  441.37   28.82
  -4   1   7  416.03   26.39
  -4   1   7  366.25   25.90
  -4   1   7  385.62   25.43
   4  -1  -7  417.70   26.70
  -4  -1   7  443.34   26.11
  -4   1   6   72.10    5.81
  -4  -1   6   76.98    6.04
   4  -1  -6   76.13    7.83
  -4   1   6   72.36    7.56
  -4   1   6   67.23    7.04
   4  -1  -6   80.67   10.17
   4   1  -6   81.05    8.70
   4   1  -6   97.21    9.96
   4   1  -6   73.62    8.13
   4  -1  -6   53.56    9.14
  -4   1   6   62.54    6.97
   4  -1  -6   94.72    8.88
  -4  -1   6   91.13    7.43
  -4   1   6   74.71    6.91
   4  -1  -6   69.07    8.32
  -4  -1   6   70.73    7.21
  -4   1   5  239.50   15.11
   4  -1  -5  289.64   17.62
   4  -1  -5  232.73   20.62
  -4   1   5  250.46   16.41
   4   1  -5  264.62   18.47
   4   1  -5  296.25   20.27
  -4   1   5  268.68   17.52
  -4   1   5  252.63   17.71
  -4  -1   5  262.45   17.07
   4   1  -5  240.67   17.75
   4  -1  -5  223.45   20.33
  -4   1   5  216.48   16.15
   4  -1  -5  203.61   17.32
  -4  -1   5  267.19   16.46
  -4   1   5  230.29   16.99
  -4  -1   5  263.31   16.98
  -4   1   4  547.62   29.85
   4  -1  -4  595.20   31.72
   4  -1  -4  580.04   37.01
   4   1  -4  552.46   32.88
   4  -1  -4  511.87   32.01
  -4   1   4  547.84   32.41
   4  -1  -4  470.53   35.29
  -4   1   4  533.06   31.74
  -4   1   4  571.05   32.14
  -4   1   4  477.32   30.61
  -4  -1   4  615.59   31.03
  -4   1   4  544.07   30.95
   4   1  -4  438.79   28.61
  -4  -1   4  533.35   30.71
   4   1  -4  565.58   32.54
  -4  -1   4  524.55   31.28
  -4   1   3 1072.98   58.60
   4  -1  -3 1151.54   59.77
   4   1  -3 1043.48   61.75
   4  -1  -3 1104.34   65.85
   4   1  -3 1075.44   61.07
   4   1  -3 1319.03   65.72
  -4   1   3 1041.51   60.88
   4  -1  -3 1042.29   64.77
  -4   1   3 1040.49   58.20
   4   1  -3  991.16   60.40
  -4   1   3 1028.60   60.42
   4  -1  -3 1078.27   59.34
  -4   1   3 1073.03   60.54
  -4   1   3 1008.93   59.26
  -4  -1   3 1158.71   59.83
  -4   1   3 1083.33   59.71
  -4  -1   3 1068.44   59.43
   4   1  -3 1003.87   58.51
  -4  -1   3 1187.51   59.57
  -4  -1   3 1033.22   60.05
   4   1  -2  120.79    8.90
  -4   1   2  111.66    7.96
  -4   1   2  107.28    8.16
   4   1  -2  126.03   10.34
   4  -1  -2  124.65   10.69
   4  -1  -2  135.25   13.59
   4   1  -2  110.65    9.38
   4   1  -2  149.64   13.55
   4   1  -2  109.05    9.29
   4  -1  -2  121.81    8.54
   4  -1  -2  106.74   12.17
  -4   1   2  131.30    9.99
  -4  -1   2  124.04    8.79
  -4   1   2  119.09    9.10
  -4  -1   2  105.39    8.67
  -4  -1   2  106.09    9.22
   4   1  -1  845.51   48.70
   4  -1  -1  796.15   46.90
   4  -1  -1  853.90   48.87
   4   1  -1  877.90   47.88
   4   1  -1  813.96   48.36
  -4  -1   1 1031.92   48.77
  -4  -1   1  815.60   47.95
   4   1  -1 1082.67   55.76
   4  -1  -1  807.81   52.64
  -4   1   1  888.00   47.19
  -4   1   1  865.16   49.25
  -4   1   1  852.89   47.29
  -4   1   1  840.66   48.31
  -4  -1   1  804.01   47.77
  -4  -1   1  847.64   48.75
  -4  -1   0  698.34   44.64
   4   1   0  785.57   45.38
   4  -1   0  699.93   42.25
   4  -1   0  834.14   47.04
  -4   1   0  847.12   48.36
  -4   1   0  816.76   43.60
  -4  -1   0  771.57   44.38
  -4   1   0  866.44   44.16
  -4   1   0  859.39   44.87
   4  -1   0  787.49   49.11
   4   1   0  726.54   42.45
  -4   1   0  798.82   45.66
   4   1   0  801.90   45.55
  -4   1   0  851.02   45.69
  -4  -1   0  796.95   43.95
   4  -1   0  819.33   51.27
  -4   1   0  849.84   43.54
   4   1   0  737.87   44.18
   4   1   1  975.34   60.58
  -4  -1  -1 1044.81   59.17
  -4   1  -1 1074.23   58.28
   4  -1   1 1103.40   62.38
  -4   1  -1 1114.95   58.70
  -4   1  -1 1117.35   63.64
  -4  -1  -1 1015.02   59.50
  -4   1  -1 1155.77   59.44
   4  -1   1 1152.73   58.47
   4   1   1 1309.88   67.79
  -4   1  -1 1067.76   58.71
   4   1   1  905.23   58.62
  -4  -1  -1 1083.14   60.76
   4  -1   1 1102.40   66.64
  -4   1  -1 1043.58   60.70
  -4   1  -2 1575.11   82.58
   4   1   2 1396.34   85.00
  -4   1  -2 1517.42   82.25
   4  -1   2 1547.62   86.39
  -4   1  -2 1574.46   87.92
  -4  -1  -2 1496.24   83.58
  -4   1  -2 1575.07   83.37
   4  -1   2 1721.14   84.38
   4   1   2 1699.54   91.26
  -4   1  -2 1431.33   82.48
  -4   1  -2 1479.66   84.60
   4  -1   2 1555.21   90.54
  -4  -1  -2 1545.08   84.95
  -4  -1  -2 1524.93   83.31
  -4  -1  -2 1386.03   83.89
  -4   1  -3 2202.93  114.55
  -4   1  -3 2129.13  112.93
  -4  -1  -3 2063.37  114.48
   4  -1   3 2103.25  117.27
  -4   1  -3 2102.85  118.77
   4   1   3 1844.06  113.93
  -4   1  -3 2204.01  114.10
   4   1   3 2398.32  122.39
   4   1   3 2014.25  116.32
   4  -1   3 2232.54  121.60
  -4   1  -3 2183.82  115.44
  -4  -1  -3 2030.79  114.02
  -4  -1  -3 2128.01  115.79
  -4  -1  -3 2075.70  114.99
  -4   1  -4  232.15   14.97
  -4   1  -4  213.89   13.45
   4   1   4  190.95   16.08
  -4   1  -4  208.98   13.36
   4  -1   4  228.27   17.36
  -4  -1  -4  194.83   14.60
  -4   1  -4  224.70   14.02
  -4   1  -4  194.55   17.54
   4   1   4  200.97   14.50
  -4  -1  -4  180.33   14.14
  -4   1  -4  217.23   14.38
   4  -1   4  192.88   18.70
  -4  -1  -4  206.16   15.73
  -4   1  -4  210.44   15.28
  -4  -1  -4  188.54   15.14
  -4  -1  -4  198.92   14.40
  -4   1  -5  236.58   14.89
  -4   1  -5  240.39   14.96
  -4  -1  -5  213.65   16.35
  -4   1  -5  232.91   15.54
  -4   1  -5  229.85   16.10
  -4   1  -5  215.95   19.43
  -4  -1  -5  242.73   16.25
  -4   1  -5  231.26   15.88
   4  -1   5  210.12   19.80
  -4   1  -5  263.77   17.07
  -4  -1  -5  230.59   17.50
  -4  -1  -5  227.37   16.18
  -4  -1  -5  211.52   16.78
  -4   1  -6   46.52    4.90
  -4   1  -6   50.48    5.21
  -4  -1  -6   42.56    5.99
  -4   1  -6   44.55    5.43
  -4   1  -6   47.01    5.74
  -4  -1  -6   43.19    5.62
  -4   1  -6   49.57    6.19
  -4  -1  -6   41.29    6.69
  -4   1  -6   47.92    5.94
   4  -1   6   51.38    6.15
  -4  -1  -6   42.05    6.10
  -4  -1  -6   44.23    6.57
  -4   1  -7   16.51    3.24
   4   1   7   17.30    3.94
  -4   1  -7   19.05    3.52
  -4  -1  -7   20.40    4.58
  -4   1  -7   19.69    4.08
  -4  -1  -7   14.20    3.89
  -4  -1  -7   16.18    4.70
  -4   1  -7   21.22    4.56
  -4  -1  -7   18.33    4.84
   4   1   8   67.05    7.61
  -4   1  -8   74.28    6.90
  -4   1  -8   78.71    8.06
  -4  -1  -8   64.09    8.07
   4  -1   8   96.08    8.41
  -4  -1  -8   82.64    8.15
   4  -1   8   89.03    9.15
  -4   1  -8   79.16    8.31
  -4  -1  -8   69.23    8.30
  -4  -1  -8   60.57    8.57
   4   1   9   47.71    6.39
  -4  -1  -9   49.00    7.29
  -4   1  -9   52.07    6.65
   4  -1   9   55.43    6.76
  -4  -1  -9   45.18    6.38
  -4   1  -9   50.03    6.43
   4  -1   9   47.91    7.22
   4  -1   9   58.82    8.16
  -4   1  -9   58.70    7.45
  -4  -1  -9   46.81    7.60
  -4  -1 -10   37.34    7.17
   4   1  10   38.32    6.00
  -4  -1 -10   40.82    6.98
  -4   1 -10   42.79    6.49
   4  -1  10   44.46    6.27
  -4  -1 -10   38.79    6.66
  -4  -1 -10   47.58    6.35
  -4   1 -10   35.91    5.98
   4  -1  10   48.88    7.05
   4  -1  10   42.47    7.42
   4   1  10   43.13    6.79
  -4   1 -10   32.24    6.17
  -4  -1 -10   38.88    7.56
   4  -1  11  201.86   16.77
  -4  -1 -11  170.41   15.83
  -4   1 -11  193.27   15.28
   4  -1  11  189.43   14.64
  -4  -1 -11  165.77   15.40
  -4   1 -11  211.99   16.00
  -4  -1 -11  173.98   14.30
  -4   1 -11  199.28   14.85
   4   1  11  188.45   15.87
   4  -1  11  166.17   15.06
   4  -1  11  189.95   16.09
  -4  -1 -11  177.84   17.00
  -4  -1 -11  157.10   15.15
  -4  -1 -11  213.34   15.46
  -4  -1 -11  180.30   16.79
   4   1  11  181.21   14.83
   4   1  12   21.30    5.19
   4  -1  12   16.65    6.52
  -4  -1 -12   18.44    5.94
  -4   1 -12   18.16    5.25
   4  -1  12   17.48    4.82
   4   1  12   15.04    5.66
  -4  -1 -12   13.45    4.83
  -4  -1 -12   14.16    5.69
  -4  -1 -12   19.87    4.60
  -4   1 -12   19.14    4.97
   4  -1  12   16.27    5.18
   4  -1  12   15.96    6.05
  -4  -1 -12    9.89    5.68
  -4  -1 -12    9.98    5.45
  -4  -1 -12   14.43    4.56
  -4   1 -12   20.43    5.90
   4   1  13   55.30    7.72
   4  -1  13   69.90    9.65
  -4  -1 -13   62.62    9.16
  -4   1 -13   63.73    8.50
   4  -1  13   56.16    7.45
  -4  -1 -13   56.66    8.21
  -4  -1 -13   63.83    7.42
  -4   1 -13   53.66    7.30
   4  -1  13   68.03    8.96
   4   1  13   65.29    9.15
  -4   1 -13   55.89    8.07
  -4  -1 -13   58.27    7.17
  -4  -1 -13   83.67   10.68
   4   1  13   70.12    9.05
   4  -1  13   60.90    9.29
  -4  -1 -13   71.01    9.82
   4   1  14   21.26    5.16
   4  -1  14   24.00    6.96
  -4  -1 -14   22.23    6.44
  -4   1 -14   14.17    5.16
   4  -1  14   26.57    5.19
  -4  -1 -14   23.53    4.65
   4   1  14   29.73    6.54
  -4   1 -14   24.80    5.05
   4   1  14   21.11    6.00
  -4  -1 -14   22.12    6.57
  -4   1 -14   20.83    5.93
   4  -1  14   26.68    6.70
  -4  -1 -14   23.30    6.56
   4   1  15   12.87    4.44
  -4   1 -15   12.97    4.98
   4  -1  15   20.14    4.84
  -4  -1 -15    9.93    3.37
  -4   1 -15   10.59    3.75
   4   1  15   13.25    5.66
   4  -1  15   12.83    4.43
  -4  -1 -15   11.70    5.63
   4   1  15   14.54    5.88
   4  -1  15   16.98    5.98
  -4  -1 -15   10.75    5.21
   4   1  16   17.31    4.56
   4   1  16   23.62    4.73
  -4   1 -16   17.69    5.44
   4  -1  16   21.64    4.69
  -4   1 -16   17.53    4.24
   4   1  16   30.43    6.45
   4  -1  16   17.22    4.29
   4  -1  16   27.74    6.34
  -4  -1 -16   18.86    5.36
   4   1  16   20.73    5.55
  -4  -1 -16   20.90    5.40
  -4   1 -17   31.90    6.15
   4  -1  17   43.51    5.98
  -4   1 -17   41.99    5.46
   4   1  17   40.97    6.73
   4   1  17   52.62    7.37
   4  -1  17   37.71    6.45
  -4  -1 -17   50.65    7.11
  -4  -1 -17   39.29    6.79
  -4   1 -18   87.00    9.11
   4  -1  18   94.99    8.68
   4   1  18  101.49    9.71
  -4   1 -18   88.42    7.60
  -4  -1 -18   90.81    9.24
   4   1  18   94.57    9.01
   4  -1  18   94.09    9.10
  -4  -1 -18   88.41    9.31
  -4   1 -19   76.05    7.66
   4  -1  19   76.48    6.80
   4   1  19   63.43    6.65
   4   1  19   66.31    7.30
  -4  -1 -19   63.53    6.89
   4  -1  19   80.35    7.23
  -4  -1 -19   65.66    7.02
  -4   1 -20   29.84    4.06
   4  -1  20   17.93    2.91
   4   2 -22   28.85    4.98
  -4  -2  22   26.45    3.60
  -4  -2  22   21.47    3.04
  -4   2  22   24.97    3.25
  -4   2  21   38.31    4.84
   4   2 -21   47.17    6.51
  -4  -2  21   35.28    4.43
   4   2 -21   48.28    6.81
  -4  -2  21   37.28    5.27
   4  -2 -21   30.29    5.81
   4   2 -21   22.79    4.49
  -4  -2  21   31.81    4.54
   4   2 -20   73.36    8.80
   4   2 -20   73.94    7.70
  -4  -2  20   68.18    7.06
   4   2 -20   72.00    9.06
  -4   2  20   62.01    6.88
   4   2 -20   72.12    8.26
   4  -2 -20   79.48    9.69
  -4   2  20   70.42    7.66
  -4  -2  20   71.66    7.73
   4  -2 -20   62.77    8.43
   4   2 -19   36.12    6.98
   4  -2 -19   29.20    7.24
   4   2 -19   33.86    5.82
  -4   2  19   25.13    5.17
   4  -2 -19   27.38    6.77
  -4  -2  19   27.73    4.95
   4  -2 -19   30.26    5.60
   4   2 -19   35.35    7.05
  -4   2  19   28.78    5.16
   4  -2 -19   35.43    7.71
   4   2 -19   39.93    6.56
   4   2 -19   34.31    6.13
  -4   2  19   24.71    5.15
   4   2 -18    3.45    4.90
   4  -2 -18   -0.71    5.08
  -4   2  18   -1.04    3.12
  -4  -2  18    0.85    2.88
   4  -2 -18   -2.27    3.60
   4   2 -18    8.81    6.19
  -4   2  18    1.54    3.10
   4  -2 -18    2.99    5.21
   4   2 -18    0.46    3.83
  -4   2  18    2.17    3.45
   4  -2 -18    1.40    6.28
  -4  -2  18    4.95    3.64
  -4   2  18    1.94    2.52
  -4   2  17   26.87    6.00
  -4  -2  17   18.51    4.63
   4   2 -17   25.75    6.67
   4  -2 -17   24.66    7.51
  -4   2  17   18.13    4.98
  -4  -2  17   25.45    5.12
   4  -2 -17   21.56    5.69
  -4   2  17   25.41    5.50
   4  -2 -17   37.05    8.42
   4   2 -17   19.73    5.47
   4   2 -17   29.37    6.21
   4  -2 -17   29.90    8.33
  -4   2  17   20.39    6.48
  -4  -2  17   25.01    5.02
  -4  -2  17   16.30    7.00
  -4   2  17   23.72    4.45
  -4  -2  16  104.72   13.11
   4   2 -16  131.90   11.55
  -4  -2  16  130.09   11.24
   4   2 -16  147.94   14.16
   4  -2 -16  143.52   14.92
  -4   2  16  114.66   12.68
   4  -2 -16  118.33   12.45
  -4  -2  16  126.19   11.54
  -4   2  16  130.45   13.07
   4  -2 -16  126.36   14.68
   4   2 -16  126.61   12.28
   4   2 -16  146.56   12.88
   4   2 -16  140.33   12.78
  -4   2  16  113.34   12.96
  -4  -2  16  137.60   11.92
  -4   2  16  112.27   12.78
  -4   2  16  126.59   11.46
  -4  -2  15   14.20    6.86
   4   2 -15   21.16    5.40
  -4  -2  15   17.62    4.62
   4  -2 -15   14.95    6.44
  -4   2  15   14.36    5.26
  -4  -2  15   21.44    4.89
   4  -2 -15   15.83    5.04
  -4   2  15   18.97    5.50
   4  -2 -15   16.47    6.63
   4   2 -15   17.94    5.79
   4   2 -15   16.99    5.49
   4   2 -15   24.99    6.08
  -4   2  15   16.30    6.33
  -4   2  15   19.18    5.92
  -4   2  15   22.44    5.12
  -4  -2  15   19.80    5.56
   4   2 -14    6.78    4.15
  -4  -2  14    4.99    4.31
  -4  -2  14    8.03    3.87
   4  -2 -14    0.72    5.18
  -4   2  14    1.26    3.65
  -4  -2  14    1.32    2.80
   4  -2 -14    2.77    3.35
  -4   2  14   -3.19    6.58
  -4   2  14    1.33    3.94
   4  -2 -14    2.24    4.75
  -4   2  14    4.66    4.44
   4   2 -14   10.56    5.45
   4   2 -14    9.28    5.11
  -4   2  14    2.42    3.46
   4   2 -13  182.92   14.21
  -4  -2  13  188.97   13.62
   4  -2 -13  176.00   16.21
  -4   2  13  132.99   14.40
  -4  -2  13  186.65   13.96
   4   2 -13  159.99   14.70
  -4   2  13  172.95   15.88
   4  -2 -13  195.78   16.87
   4   2 -13  185.68   15.31
  -4   2  13  126.33   13.62
  -4   2  13  177.33   16.33
  -4  -2  13  188.32   14.62
  -4   2  13  159.72   14.05
  -4   2  13  174.71   15.93
  -4  -2  12  207.70   14.74
   4  -2 -12  220.69   17.87
  -4   2  12  168.87   16.12
  -4  -2  12  224.53   15.35
  -4   2  12  190.00   17.15
   4  -2 -12  177.57   16.68
   4   2 -12  201.54   15.35
  -4   2  12  158.35   15.28
  -4   2  12  196.13   17.16
  -4  -2  12  233.51   16.30
  -4   2  12  201.27   15.79
  -4  -2  11  155.24   11.57
   4  -2 -11  151.54   13.63
  -4   2  11  129.43   12.95
  -4  -2  11  155.76   11.73
   4   2 -11  120.46   11.31
  -4   2  11  138.29   13.60
   4  -2 -11  133.89   13.22
  -4   2  11  134.98   12.73
  -4  -2  11  167.18   12.96
  -4   2  11  149.17   13.81
  -4   2  11  142.28   12.48
  -4  -2  11  150.56   11.74
  -4  -2  10    8.53    3.44
  -4  -2  10    9.27    3.33
  -4   2  10    5.77    3.41
  -4   2  10    1.06    5.07
  -4   2  10    4.60    3.61
   4  -2 -10    9.74    4.00
   4   2 -10    7.37    3.43
  -4   2  10    6.10    3.36
  -4   2  10    8.91    4.00
  -4  -2  10   10.13    4.37
  -4   2  10    5.31    3.02
  -4  -2   9  255.31   15.63
  -4   2   9  180.55   16.52
  -4   2   9  206.04   17.59
   4  -2  -9  222.52   17.03
  -4   2   9  219.50   17.32
  -4   2   9  191.95   16.95
  -4  -2   9  282.08   17.25
  -4   2   9  226.12   16.76
  -4   2   9  221.40   17.67
  -4  -2   9  246.75   15.79
  -4   2   8   55.13    7.25
  -4  -2   8   69.22    6.16
   4   2  -8   59.91    6.04
  -4   2   8   63.02    7.94
   4  -2  -8   54.85    6.82
  -4  -2   8   80.27    7.76
  -4   2   8   52.21    7.36
  -4   2   8   49.72    7.51
  -4   2   8   54.99    6.94
  -4  -2   8   64.75    6.30
  -4  -2   7  375.33   21.06
  -4   2   7  311.63   23.33
   4  -2  -7  302.30   21.85
  -4   2   7  301.49   22.66
  -4   2   7  346.77   22.65
  -4  -2   7  379.50   21.36
   4   2  -6  156.08   16.42
   4  -2  -6  122.60   14.78
  -4   2   6  140.95   12.47
  -4   2   6  118.71   11.52
  -4   2   6  150.08   11.72
  -4  -2   6  164.39   10.61
   4   2  -5  734.32   49.55
   4  -2  -5  649.62   48.69
  -4  -2   5  901.24   45.22
  -4   2   5  707.22   45.10
   4  -2  -5  736.85   48.01
  -4   2   5  677.81   44.15
  -4  -2   5  712.77   43.63
  -4   2   5  774.88   44.33
  -4  -2   5  830.12   42.75
   4   2  -4  290.57   23.13
   4  -2  -4  290.68   23.71
  -4  -2   4  312.48   19.46
  -4  -2   4  286.37   18.70
  -4   2   4  261.32   18.92
  -4  -2   4  267.27   18.45
  -4   2   4  274.91   18.74
   4  -2  -3   42.56    7.67
   4   2  -3   39.96    7.89
  -4  -2   3   48.48    5.87
  -4  -2   3   39.62    5.25
  -4   2   3   38.13    5.32
  -4  -2   3   35.76    4.99
  -4   2   3   34.08    5.42
   4  -2  -2   92.68   10.93
  -4   2   2   82.97    6.42
  -4   2   2   83.96    8.76
  -4  -2   2   88.05    8.35
  -4  -2   2   84.20    7.96
  -4   2   2   89.87    9.16
  -4   2   2   72.16    7.90
   4   2  -2  106.05   13.08
  -4  -2   2   84.92    8.01
  -4  -2   2   67.12    7.26
  -4   2   2   78.64    7.48
  -4   2   1   98.63    7.51
  -4   2   1   97.33    7.96
  -4  -2   1  126.39    9.94
  -4   2   1   95.54    9.75
   4   2  -1  119.33   13.12
  -4  -2   1  109.89    9.28
   4   2  -1  124.89   14.33
  -4   2   1   96.59    9.65
  -4   2   1   91.24    9.01
  -4  -2   1  100.62    9.10
  -4   2   1   92.36    8.60
   4  -2  -1  103.76   14.50
  -4  -2   0   85.48    9.04
  -4   2   0  105.65    7.82
  -4   2   0   97.52    9.60
  -4  -2   0  108.37    9.53
  -4   2   0  107.52    8.15
  -4  -2   0  121.41    9.52
   4   2   0  113.58   13.82
   4   2   0  120.45   12.60
  -4   2   0  100.11    9.29
  -4   2   0   87.99    9.44
  -4  -2   0  102.89    9.31
   4   2   0   93.94    9.16
  -4   2   0  105.42    9.11
  -4  -2   0  108.96    9.88
   4  -2   0   98.63   14.22
  -4   2   0  103.58    8.21
  -4  -2  -1  139.64   12.38
  -4   2  -1  144.65   12.45
  -4   2  -1  151.19   12.51
   4  -2   1  167.45   12.59
  -4   2  -1  160.88   10.83
  -4  -2  -1  177.38   12.86
  -4  -2  -1  155.65   12.61
  -4   2  -1  167.58   11.41
  -4  -2  -1  174.48   12.40
  -4   2  -1  160.42   10.82
  -4   2  -1  149.67   13.04
  -4  -2  -1  135.16   10.71
   4   2   1  153.90   12.98
  -4   2  -1  163.58   12.15
  -4  -2  -1  163.95   13.00
  -4   2  -2   89.96    7.31
  -4   2  -2   92.04    7.63
  -4  -2  -2   91.82    9.04
  -4   2  -2   97.10    7.93
  -4  -2  -2   94.98    8.48
  -4   2  -2   87.40    7.26
  -4   2  -2   79.91    9.12
  -4  -2  -2   83.45    8.57
  -4   2  -2   92.78    8.39
   4   2   2   77.49    8.98
   4  -2   2   94.58    9.76
  -4  -2  -2   83.52    7.50
  -4  -2  -2   94.86    9.30
  -4   2  -3 1082.22   58.00
  -4  -2  -3 1043.27   60.61
  -4   2  -3 1034.86   57.53
   4  -2   3 1024.04   60.54
  -4  -2  -3 1001.74   60.24
  -4   2  -3 1073.60   58.53
  -4  -2  -3  972.80   58.72
  -4   2  -3 1089.71   60.99
  -4   2  -3 1102.42   57.93
  -4  -2  -3  966.09   58.05
  -4   2  -3 1086.03   59.17
   4   2   3  943.30   61.00
   4  -2   3 1027.73   60.06
  -4   2  -4  213.80   13.84
  -4   2  -4  198.64   13.44
  -4  -2  -4  196.73   15.79
  -4  -2  -4  178.93   14.71
  -4  -2  -4  198.94   16.13
  -4   2  -4  197.00   14.25
  -4  -2  -4  196.37   14.28
  -4   2  -4  224.98   16.66
  -4   2  -4  205.28   13.79
  -4  -2  -4  194.28   14.33
  -4  -2  -4  187.83   15.54
  -4   2  -4  199.34   14.62
  -4   2  -5  185.83   12.51
  -4   2  -5  183.41   12.72
  -4  -2  -5  158.79   13.33
  -4   2  -5  179.28   12.58
  -4   2  -5  206.37   13.29
  -4  -2  -5  169.71   14.91
   4  -2   5  147.91   13.00
  -4   2  -5  164.74   13.18
  -4   2  -5  191.22   12.99
   4  -2   5  171.95   14.87
  -4   2  -5  193.81   15.48
  -4  -2  -5  184.33   14.92
  -4  -2  -5  184.33   14.07
   4   2   5  173.20   13.08
  -4   2  -5  189.52   13.79
  -4  -2  -5  171.40   15.06
  -4   2  -6  531.83   31.96
  -4   2  -6  540.35   30.60
  -4   2  -6  524.60   30.76
  -4   2  -6  582.33   31.82
  -4  -2  -6  497.15   33.77
   4  -2   6  486.58   31.38
  -4  -2  -6  443.08   31.43
   4   2   6  505.08   31.66
  -4   2  -6  529.68   31.98
  -4   2  -6  545.09   31.35
   4  -2   6  484.51   32.77
   4  -2   6  534.04   33.52
  -4   2  -6  577.47   34.16
  -4  -2  -6  481.43   33.29
  -4  -2  -6  509.15   32.24
  -4  -2  -6  497.61   32.00
  -4  -2  -6  516.30   34.18
  -4   2  -7  136.90   10.29
  -4   2  -7  131.16   10.54
  -4   2  -7  146.57   11.40
  -4  -2  -7  113.48   12.44
   4  -2   7  137.84   11.23
  -4  -2  -7  111.88   10.89
  -4   2  -7  137.61   11.58
  -4  -2  -7  144.87   13.17
  -4   2  -7  152.73   11.21
   4  -2   7  133.40   12.04
   4  -2   7  130.89   12.21
   4   2   7  132.05   11.42
  -4  -2  -7  129.35   11.72
  -4  -2  -7  127.95   11.79
  -4   2  -7  149.70   11.73
  -4  -2  -7  118.68   12.78
  -4   2  -8  224.02   15.51
  -4   2  -8  250.23   16.24
  -4   2  -8  262.87   17.27
  -4  -2  -8  205.80   18.36
   4  -2   8  239.77   16.64
  -4  -2  -8  195.87   16.26
  -4   2  -8  218.89   16.87
   4  -2   8  245.22   18.84
  -4   2  -8  237.54   16.50
   4  -2   8  210.66   16.90
  -4  -2  -8  238.39   17.45
   4  -2   8  229.93   17.49
  -4  -2  -8  233.79   18.90
   4   2   8  247.83   17.43
  -4  -2  -8  234.85   17.69
  -4   2  -8  251.93   17.30
  -4  -2  -8  180.63   17.98
  -4   2  -9  357.12   21.66
  -4  -2  -9  314.75   24.60
  -4   2  -9  355.57   23.12
   4  -2   9  386.36   24.16
  -4  -2  -9  252.86   23.65
   4  -2   9  357.30   22.54
   4  -2   9  329.31   24.46
   4  -2   9  354.00   25.28
  -4   2  -9  343.77   22.57
  -4  -2  -9  342.44   23.49
   4  -2   9  353.70   23.31
   4  -2   9  352.05   23.38
  -4  -2  -9  308.31   23.31
  -4   2  -9  327.64   23.03
  -4  -2  -9  305.49   25.02
   4   2   9  343.13   23.55
  -4   2 -10  483.91   30.84
  -4   2 -10  567.43   33.33
   4  -2  10  543.30   33.48
  -4  -2 -10  461.02   34.56
   4  -2  10  506.48   31.91
   4  -2  10  528.98   34.53
   4  -2  10  525.19   35.18
  -4   2 -10  513.94   32.09
   4   2  10  515.63   34.20
   4   2  10  503.21   33.18
  -4  -2 -10  546.30   33.38
  -4   2 -10  536.89   32.96
  -4  -2 -10  541.66   35.17
  -4  -2 -10  493.22   35.23
  -4   2 -11  190.86   15.30
   4  -2  11  191.13   15.35
  -4  -2 -11  171.96   16.43
   4  -2  11  163.87   13.58
  -4   2 -11  178.52   14.92
   4  -2  11  191.20   16.52
   4  -2  11  199.93   17.33
   4   2  11  196.82   16.37
  -4   2 -11  184.00   14.82
  -4  -2 -11  177.48   14.91
   4   2  11  180.56   15.37
  -4  -2 -11  172.54   16.46
  -4  -2 -11  179.84   17.07
   4  -2  12  142.14   13.18
  -4   2 -12  114.39   11.14
   4  -2  12  104.22   10.98
   4  -2  12   98.19    9.42
  -4  -2 -12   88.62   11.44
  -4   2 -12   99.47   10.40
   4  -2  12  105.83   11.67
   4  -2  12  115.15   12.56
   4   2  12   90.19   11.45
  -4  -2 -12  103.33   11.95
  -4  -2 -12  104.18   10.27
  -4   2 -12  117.26   10.79
   4   2  12  121.10   11.70
  -4  -2 -12   86.82   11.81
   4  -2  13   47.17    8.56
  -4   2 -13   55.51    7.41
   4  -2  13   46.67    7.23
  -4  -2 -13   42.69    7.50
   4  -2  13   40.56    5.80
  -4   2 -13   51.11    6.94
   4  -2  13   44.76    8.31
  -4  -2 -13   37.89    7.30
  -4  -2 -13   43.30    6.26
   4   2  13   35.25    6.85
   4  -2  13   37.33    7.02
  -4   2 -13   41.06    6.45
  -4  -2 -13   37.30    7.82
   4  -2  14    9.53    5.57
   4   2  14   11.66    4.49
   4   2  14    3.60    3.60
  -4   2 -14    5.52    3.92
   4  -2  14    5.92    4.24
  -4  -2 -14    6.98    4.18
   4  -2  14    8.66    3.04
  -4   2 -14    5.26    3.54
   4  -2  14    5.52    5.25
  -4  -2 -14    4.81    4.20
  -4  -2 -14    9.08    4.94
   4  -2  14   15.06    4.91
   4  -2  15    9.31    4.93
   4   2  15    6.49    4.08
  -4   2 -15    7.74    4.29
   4  -2  15   11.96    4.23
  -4  -2 -15    7.97    4.09
   4  -2  15   11.10    3.01
  -4   2 -15    4.49    3.90
   4   2  15    5.26    4.58
   4  -2  15    8.07    4.50
  -4  -2 -15   10.28    4.46
   4   2  15   12.03    4.56
  -4  -2 -15    6.44    4.44
   4  -2  16   17.65    5.26
   4   2  16   15.10    3.91
   4  -2  16   19.49    4.51
  -4  -2 -16    9.16    4.08
  -4   2 -16   15.99    4.13
   4   2  16   13.36    4.67
  -4  -2 -16   11.60    4.25
   4   2  16   20.02    4.52
   4  -2  16   24.23    4.87
  -4  -2 -16   13.69    4.84
   4  -2  17    3.62    3.71
   4   2  17    2.48    2.60
  -4   2 -17    4.06    3.29
   4  -2  17   -1.37    3.07
  -4   2 -17    3.98    2.68
   4   2  17    3.75    3.35
   4  -2  17    3.82    3.07
   4   2  17    2.77    2.98
  -4  -2 -17    0.97    3.51
  -4   2 -18   99.34    8.65
   4  -2  18   85.01    7.72
  -4   2 -18   90.31    7.27
   4   2  18   77.96    8.06
   4   2  18   91.09    8.16
  -4   2 -18   85.49    8.73
   4  -2  18   78.94    7.19
  -4  -2 -18   76.74    8.25
   4  -2  18   88.49    8.36
  -4   2 -19   73.81    6.71
   4   2  19   67.60    6.25
   4  -2  19   70.61    6.18
   4   2  19   80.82    6.81
   4   2  19   66.04    6.31
  -4   2 -19   74.35    7.13
  -4  -2 -19   69.36    6.72
   4  -3 -21   16.63    3.39
  -4  -3  21   22.89    3.12
  -4   3  21   20.06    2.98
   4   3 -20   27.16    4.87
   4   3 -20   24.39    4.57
   4  -3 -20   21.81    4.63
   4   3 -20   26.24    5.30
  -4  -3  20   16.01    3.00
  -4  -3  20   26.86    4.05
   4  -3 -20   16.48    4.07
  -4   3  20   18.83    3.65
   4   3 -19   61.76    7.71
   4   3 -19   72.76    7.93
   4  -3 -19   52.08    7.68
  -4  -3  19   47.69    5.36
   4   3 -19   92.77    9.38
  -4  -3  19   61.82    6.49
   4   3 -19   68.77    7.41
  -4   3  19   55.87    6.71
  -4   3  19   55.13    5.46
   4  -3 -19   76.70    8.85
   4   3 -18   18.85    5.53
   4   3 -18   14.93    4.92
   4  -3 -18    8.44    4.79
  -4  -3  18   12.51    3.13
   4   3 -18   10.66    4.64
   4  -3 -18   16.52    6.23
  -4   3  18   12.46    4.12
  -4   3  18   13.56    3.38
   4   3 -17   21.84    5.13
  -4  -3  17   17.26    4.10
   4   3 -17   25.91    6.36
   4  -3 -17   11.35    5.81
  -4  -3  17   15.89    3.60
   4  -3 -17   25.44    6.32
   4   3 -17   16.00    5.17
   4   3 -17   14.69    5.45
   4   3 -17   16.38    5.30
  -4   3  17   12.78    4.45
  -4   3  17   18.76    4.23
  -4  -3  16   11.73    5.42
   4   3 -16   21.68    5.31
  -4  -3  16   25.19    4.65
   4   3 -16   25.34    6.48
   4   3 -16   14.62    5.56
   4  -3 -16   23.32    6.58
  -4  -3  16   17.80    3.94
   4  -3 -16   12.71    5.21
   4   3 -16   27.54    6.55
   4   3 -16   17.49    5.82
   4   3 -16   20.44    6.12
  -4  -3  16   16.38    4.44
   4  -3 -16   28.21    8.47
  -4   3  16   16.01    4.40
  -4  -3  15   62.56    9.25
   4   3 -15   67.26    8.30
  -4  -3  15   64.23    7.29
   4  -3 -15   48.26    8.84
  -4  -3  15   61.43    6.85
   4  -3 -15   63.80    9.62
   4   3 -15   69.01    8.88
   4   3 -15   62.17    8.96
   4  -3 -15   54.21   10.72
  -4  -3  15   62.00    7.49
  -4   3  15   56.16    7.58
  -4  -3  14   82.00   10.57
  -4  -3  14   99.90    9.03
   4  -3 -14   74.02   10.72
  -4  -3  14   81.43    8.11
   4  -3 -14   78.46   10.66
   4   3 -14   99.01   11.42
  -4   3  14   74.57    8.64
  -4  -3  14   86.85    9.26
   4   3 -14   91.52   10.66
   4  -3 -14   87.36   13.19
  -4   3  14   73.71    9.03
   4   3 -14  107.76   10.64
  -4  -3  13   10.72    5.73
   4   3 -13   15.37    5.82
  -4  -3  13   17.07    4.37
   4  -3 -13    7.56    5.05
   4   3 -13   11.13    4.84
  -4   3  13   13.73    4.57
  -4   3  13   14.00    4.49
   4  -3 -13   14.34    5.61
  -4  -3  13   23.36    5.62
   4   3 -13   24.49    6.63
   4  -3 -13   18.46    8.69
  -4   3  13   15.06    5.22
  -4  -3  12   22.55    5.24
  -4  -3  12   17.99    6.32
  -4   3  12   10.65    4.38
  -4  -3  12   19.57    4.55
   4  -3 -12   13.06    5.11
   4   3 -12   22.82    4.82
   4   3 -12   26.66    6.21
   4  -3 -12   14.96    5.31
   4   3 -12   15.94    4.85
  -4   3  12   11.94    5.68
  -4  -3  12   24.33    5.48
  -4   3  12   16.40    5.00
  -4  -3  11   23.65    5.07
   4   3 -11   25.70    5.71
  -4  -3  11   33.21    5.27
  -4   3  11   27.42    7.49
   4  -3 -11   17.22    5.59
   4   3 -11   22.77    5.04
  -4   3  11   31.66    7.04
   4   3 -11   36.15    6.93
   4  -3 -11   15.37    5.46
  -4  -3  11   32.54    6.99
  -4   3  11   25.35    5.59
  -4  -3  11   31.19    6.15
  -4   3  11   20.08    5.61
  -4  -3  10   16.13    4.46
  -4  -3  10    9.11    5.52
  -4  -3  10    9.69    3.75
   4  -3 -10   10.38    4.43
   4   3 -10   11.33    4.32
   4  -3 -10   13.43    7.29
   4   3 -10   10.33    5.47
   4  -3 -10    4.63    4.18
  -4   3  10   12.41    4.62
  -4   3  10   17.49    6.84
  -4  -3  10   10.27    4.72
  -4   3  10   14.89    5.32
   4   3 -10   18.33    5.15
  -4   3  10   10.57    4.67
  -4  -3   9   10.84    4.03
  -4  -3   9   20.68    6.07
  -4  -3   9   17.18    3.95
   4   3  -9   10.40    3.67
   4  -3  -9   11.35    4.49
   4   3  -9   17.02    4.34
   4  -3  -9    9.77    4.37
   4  -3  -9   17.45    6.85
  -4   3   9   13.18    5.02
  -4  -3   9   12.10    4.67
  -4   3   9   15.70    6.03
  -4   3   9   11.29    4.68
   4   3  -9   20.58    5.87
  -4   3   9   12.69    4.65
  -4  -3   8   74.98    7.16
   4   3  -8   82.17    8.08
   4  -3  -8   61.64    8.15
  -4   3   8   65.68    8.94
  -4  -3   8   88.93    9.13
  -4   3   8   61.51    9.04
  -4   3   8   69.21    8.93
  -4   3   8   75.15    8.71
  -4  -3   8   84.48    9.18
  -4  -3   8   77.35    7.58
  -4  -3   7  429.15   23.97
   4   3  -7  356.88   24.76
  -4   3   7  346.72   26.43
   4  -3  -7  343.16   27.73
  -4  -3   7  411.75   26.37
  -4   3   7  375.05   26.76
  -4   3   7  329.37   25.88
  -4  -3   7  436.49   24.42
  -4  -3   6    2.74    2.49
  -4  -3   6    1.87    3.89
  -4   3   6    4.60    4.67
  -4  -3   6    4.52    3.82
  -4   3   6    1.06    3.19
   4  -3  -6   -0.69    4.93
  -4   3   6    0.57    3.54
  -4  -3   5   13.82    3.16
  -4  -3   5   14.69    4.69
  -4   3   5   14.11    3.04
   4   3  -5   15.54    3.66
  -4   3   5   22.15    5.44
  -4   3   5   11.06    4.71
  -4   3   5   15.89    4.50
   4  -3  -5   20.53    6.30
  -4  -3   5   16.45    4.50
  -4   3   5   17.14    4.36
  -4   3   4   49.84    7.15
  -4  -3   4   51.57    7.44
  -4   3   4   52.17    5.58
  -4  -3   4   73.83    8.44
  -4  -3   4   60.47    7.19
  -4   3   4   45.91    7.44
  -4   3   4   61.62    7.22
  -4   3   4   55.45    7.39
  -4  -3   4   88.98    8.71
   4  -3  -4   68.75    9.28
  -4  -3   3   59.06    7.28
  -4   3   3   47.54    5.28
  -4   3   3   56.71    7.11
  -4  -3   3   54.41    7.33
  -4   3   3   49.14    7.49
  -4  -3   3   47.46    6.83
   4  -3  -3   53.12    8.07
  -4   3   3   47.56    6.51
  -4  -3   2   27.97    5.25
  -4   3   2   33.06    5.62
  -4   3   2   24.04    3.93
  -4  -3   2   30.35    5.66
  -4  -3   2   32.30    6.15
  -4   3   2   26.65    4.82
  -4   3   2   26.05    5.53
   4  -3  -2   27.30    5.99
  -4  -3   2   28.15    5.52
  -4   3   1  112.99    9.35
  -4  -3   1  141.58   12.42
  -4  -3   1  126.50   11.77
  -4   3   1  129.60   10.89
  -4  -3   1  111.98   11.20
  -4   3   1  123.72   11.38
  -4  -3   1  120.51   11.30
  -4  -3   0   44.65    6.68
   4  -3   0   39.22    7.11
  -4   3   0   49.07    5.35
   4   3   0   42.60    5.42
  -4  -3   0   52.40    7.31
  -4  -3   0   45.63    7.10
  -4  -3   0   40.16    6.74
  -4   3   0   48.21    6.55
  -4   3   0   48.21    6.04
  -4  -3  -1  208.21   17.28
  -4   3  -1  246.32   16.05
   4  -3   1  233.68   18.12
  -4   3  -1  232.54   15.61
   4  -3   1  214.23   19.01
   4   3   1  221.21   16.25
  -4  -3  -1  244.66   18.61
  -4   3  -1  255.56   15.88
  -4  -3  -1  241.75   18.00
  -4   3  -1  230.78   15.19
  -4   3  -1  182.76   17.34
  -4  -3  -1  214.30   17.42
   4  -3   1  239.70   19.92
  -4   3  -1  221.75   16.36
  -4  -3  -1  244.91   18.51
  -4  -3  -2   82.19    9.86
  -4   3  -2  106.29    8.93
   4  -3   2  114.85   10.65
  -4   3  -2   93.65    8.45
   4  -3   2   79.37   10.55
  -4  -3  -2   86.20   10.28
  -4   3  -2  100.76    8.70
  -4  -3  -2  101.16   10.44
  -4   3  -2   94.12   10.86
  -4   3  -2   98.23    8.33
  -4   3  -2  109.78    9.42
   4  -3   2  108.18   11.85
  -4  -3  -2   87.31   10.33
  -4   3  -3   44.27    5.59
  -4   3  -3   35.09    6.89
   4  -3   3   30.74    5.66
  -4  -3  -3   28.58    5.92
  -4   3  -3   38.89    5.19
   4  -3   3   43.20    7.49
  -4  -3  -3   32.12    6.48
  -4   3  -3   35.68    5.20
  -4   3  -3   34.46    4.94
  -4  -3  -3   31.90    6.14
   4   3   3   35.04    4.96
   4  -3   3   34.59    7.17
  -4   3  -3   31.03    4.99
  -4  -3  -3   43.81    7.17
  -4   3  -4    6.89    3.38
  -4   3  -4   10.04    3.54
   4  -3   4    6.56    4.45
  -4  -3  -4   10.39    4.67
  -4   3  -4    8.51    3.59
  -4   3  -4    9.12    3.51
  -4  -3  -4    7.26    4.07
   4   3   4    6.50    3.17
   4  -3   4   10.46    5.69
   4  -3   4    6.30    4.87
  -4   3  -4   10.74    5.38
  -4  -3  -4   11.23    4.98
  -4  -3  -4    9.00    4.58
[truncated: 1,665,256 more chars]
